# Supplementary material for: Population-Matched Transcriptome Prediction Increases TWAS Discovery and Replication Rate
Source: iScience. 2020 Nov 23;23(12):101850. doi: 10.1016/j.isci.2020.101850 (PMC7721644; doi:10.1016/j.isci.2020.101850)
Supplement: Table S1. PAGE S-PrediXcan Results and COLOC Results, Related to Table 2 [file mmc2.xlsx]

## Sheet: Sheet1
GENE	Gene Name	zscore	Effect Size	P	var_g	pred_perf_r2	pred_perf_pval	n_snps_used	n_snps_in_cov	n_snps_in_model	CHR	BP	P3	P4	Model	Phenotype	Mapped in Original GWAS
ENSG00000204525	HLA-C	-4.68511	-0.01043	2.8e-06	0.594528	0.733641	4.65e-204	83	89	89	6	31236526	0.996777	0.001753	EUR	WBC count	No
ENSG00000115234	SNX17	4.91558	0.098503	8.85e-07	0.10251	0.146753	1.1e-22	41	41	41	2	27593389	1	1.27e-10	AFHI	C-reactive protein levels	No
ENSG00000132716	DCAF8	5.10427	0.149877	3.32e-07	0.040305	0.015718	0.002523	59	59	59	1	160000000	0.495983	0.022813	AFHI	C-reactive protein levels	No
ENSG00000158710	TAGLN2	5.61945	0.297737	1.92e-08	0.021419	0.034628	5.69e-06	19	19	19	1	160000000	0.314532	0.035229	AFHI	C-reactive protein levels	No
ENSG00000158714	SLAMF8	-4.4649	-0.13071	8.01e-06	0.055551	0.119225	3.62e-18	24	24	24	1	160000000	0.343552	0.043025	AFHI	C-reactive protein levels	No
ENSG00000158716	DUSP23	4.4478	0.142034	8.68e-06	0.042932	0.04899	5.73e-08	38	41	41	1	160000000	0.775813	0.036727	AFHI	C-reactive protein levels	No
ENSG00000160714	UBE2Q1	4.51335	0.139344	6.38e-06	0.038561	0.044629	2.8e-07	30	30	30	1	155000000	0.287903	0.029233	AFHI	C-reactive protein levels	No
ENSG00000163563	MNDA	-11.4115	-0.64969	3.66e-30	0.012194	0.04248	5e-07	17	19	19	1	159000000	0.29812	0.034622	AFHI	C-reactive protein levels	No
ENSG00000186074	CD300LF	5.50967	0.11884	3.6e-08	0.067611	0.110102	1.25e-16	23	23	23	17	72690456	6.44e-05	0.999667	AFHI	C-reactive protein levels	No
ENSG00000129757	CDKN1C	5.91538	0.20664	3.31e-09	0.115397	0.117121	1.6e-17	63	63	63	11	2904443	0.001502	0.99843	AFHI	Diabetes	No
ENSG00000105953	OGDH	4.55812	0.237155	5.16e-06	0.014816	0.036755	3.05e-06	14	14	14	7	44646238	0.32786	0.138873	AFHI	Fasting glucose	No
ENSG00000168575	SLC20A2	-4.62142	-0.28496	3.81e-06	0.023603	0.049334	7.94e-08	17	17	17	8	42273993	0.569411	0.430566	EUR	MCHC	No
ENSG00000087237	CETP	-18.0848	-7.66805	4.2e-73	0.033529	0.056043	7.61e-09	33	33	33	16	56995762	0.002301	0.997667	AFHI	HDL cholesterol	Yes
ENSG00000102898	NUTF2	-4.52413	-1.35194	6.06e-06	0.085303	0.036619	3.45e-06	87	88	88	16	67880635	0.317927	0.578767	AFHI	HDL cholesterol	Yes
ENSG00000119927	GPAM	4.75659	3.39708	1.97e-06	0.012549	0.023758	0.000201	23	23	23	10	114000000	0.042136	0.890896	AFHI	HDL cholesterol	Yes
ENSG00000135218	CD36	-8.98493	-1.40576	2.59e-19	0.445773	0.444962	1.11e-84	99	102	102	7	80267992	0.386421	0.613577	AFHI	HDL cholesterol	Yes
ENSG00000141098	GFOD2	5.18221	1.2013	2.19e-07	0.153969	0.22323	7.12e-35	19	20	20	16	67708436	0.999962	3.75e-05	AFHI	HDL cholesterol	Yes
ENSG00000175445	LPL	5.05678	0.916792	4.26e-07	0.24915	0.188828	7.13e-29	129	133	133	8	19796482	0.999926	6.83e-05	AFHI	HDL cholesterol	Yes
ENSG00000101019	UQCC	-6.45494	-0.05853	1.08e-10	0.210773	0.243807	6.41e-39	29	29	29	20	33890369	0.999983	1.66e-05	AFHI	Height	Yes
ENSG00000108179	PPIF	-4.76099	-0.19459	1.93e-06	0.014608	0.040401	1.02e-06	8	9	9	10	81107234	0.203392	0.610442	AFHI	Height	Yes
ENSG00000137309	HMGA1	4.78234	0.149301	1.73e-06	0.017136	0.017588	0.001361	25	26	26	6	34204650	0.304345	0.083046	AFHI	Height	Yes
ENSG00000141627	DYM	4.48087	0.138349	7.43e-06	0.015434	0.044041	2.69e-07	11	12	12	18	46570190	0.832983	0.15381	AFHI	Height	Yes
ENSG00000165209	STRBP	4.52967	0.294797	5.91e-06	0.005285	0.016634	0.001718	12	12	12	9	126000000	0.209315	0.066326	AFHI	Height	Yes
ENSG00000176209	SMIM19	-6.64356	-0.10644	3.06e-11	0.293404	0.376423	9.22e-66	51	51	51	8	42396756	0.099058	0.90094	AFHI	MCHC	Yes
ENSG00000030110	BAK1	-11.4424	-12.3028	2.57e-30	0.11371	0.161675	5.75e-25	36	36	36	6	33540329	0.004416	0.995584	AFHI	Platelet	Yes
ENSG00000135218	CD36	4.45085	3.07996	8.55e-06	0.445773	0.444962	1.11e-84	99	102	102	7	80267992	0.93704	0.022841	AFHI	Platelet	Yes
ENSG00000125107	CNOT1	-8.30383	-6.14661	1.01e-16	0.037345	0.070797	7.39e-11	41	43	43	16	58553855	0.032871	0.967129	AFHI	QT interval	Yes
ENSG00000189067	LITAF	5.21506	1.12858	1.84e-07	0.399233	0.407639	9.2e-76	106	108	108	16	11641856	1	3.38e-08	AFHI	QT interval	Yes
ENSG00000115234	SNX17	4.94234	4.08008	7.72e-07	0.10251	0.146753	1.1e-22	41	41	41	2	27593389	1	4.89e-10	AFHI	Total cholesterol	Yes
ENSG00000116641	DOCK7	8.33035	4.45321	8.06e-17	0.228386	0.306711	2e-50	56	57	57	1	62920569	0.998903	0.001097	AFHI	Total cholesterol	Yes
ENSG00000125703	ATG4C	5.13588	5.40126	2.81e-07	0.057755	0.12245	1.97e-18	18	18	18	1	63249806	0.999997	2.59e-06	AFHI	Total cholesterol	Yes
ENSG00000134222	PSRC1	-11.186	-6.91613	4.77e-29	0.202253	0.296617	1.26e-48	69	70	70	1	110000000	0.999864	0.000136	AFHI	Total cholesterol	Yes
ENSG00000134825	TMEM258	-4.49526	-7.4513	6.95e-06	0.029682	0.083814	5.73e-13	18	18	18	11	61556435	0.032061	0.857446	AFHI	Total cholesterol	Yes
ENSG00000115234	SNX17	6.91086	0.065177	4.82e-12	0.10251	0.146753	1.1e-22	41	41	41	2	27593389	1	1.09e-10	AFHI	Triglyceride	Yes
ENSG00000116641	DOCK7	9.01797	0.055935	1.92e-19	0.228386	0.306711	2e-50	56	57	57	1	62920569	0.999445	0.000555	AFHI	Triglyceride	Yes
ENSG00000125703	ATG4C	5.85302	0.072443	4.83e-09	0.057755	0.12245	1.97e-18	18	18	18	1	63249806	0.999999	1.32e-06	AFHI	Triglyceride	Yes
ENSG00000134825	TMEM258	6.78691	0.134356	1.15e-11	0.029682	0.083814	5.73e-13	18	18	18	11	61556435	0.132775	0.860308	AFHI	Triglyceride	Yes
ENSG00000160584	SIK3	5.95234	0.252584	2.64e-09	0.004936	0.047348	1.07e-07	7	10	10	11	117000000	0.999988	8.36e-07	AFHI	Triglyceride	Yes
ENSG00000143457	GOLPH3L	-5.56505	-0.03222	2.62e-08	0.110826	0.119739	6.22e-18	36	36	36	1	151000000	1	1.61e-12	AFHI	WBC count	Yes
ENSG00000146592	CREB5	-5.89561	-0.03929	3.73e-09	0.077083	0.106563	2.73e-16	42	42	42	7	28725598	0.190802	0.053765	AFHI	WBC count	Yes
ENSG00000158773	USF1	5.46727	0.024968	4.57e-08	0.146571	0.219283	4.25e-34	53	54	54	1	161000000	1	3.14e-16	AFHI	WBC count	Yes
ENSG00000204525	HLA-C	-4.6401	-0.01042	3.48e-06	0.587501	0.749436	1.27e-220	95	101	101	6	31236526	0.996764	0.001754	AFHI	WBC count	Yes
ENSG00000116641	DOCK7	5.3458	2.56498	9e-08	0.228386	0.306711	2e-50	56	57	57	1	62920569	0.09225	0.055298	AFHI	LDL cholesterol	Yes
ENSG00000134222	PSRC1	-12.7653	-7.09508	2.56e-37	0.202253	0.296617	1.26e-48	69	70	70	1	110000000	0.055474	0.007475	AFHI	LDL cholesterol	Yes
ENSG00000157895	C12orf43	-8.62459	-0.24815	6.43e-18	0.041526	0.058749	2.99e-09	16	16	16	12	121000000	0.999989	1.05e-05	AFHI	C-reactive protein levels	Yes
ENSG00000134825	TMEM258	-6.29652	-9.26779	3.04e-10	0.029682	0.083814	5.73e-13	18	18	18	11	61556435	0.214167	0.007974	AFHI	LDL cholesterol	Yes
ENSG00000175445	LPL	-6.31595	-0.038	2.69e-10	0.24915	0.188828	7.13e-29	129	133	133	8	19796482	0.976421	0.023574	AFHI	Triglyceride	Yes
ENSG00000162711	NLRP3	5.55464	0.127561	2.78e-08	0.057377	0.103425	1.83e-15	30	31	31	1	248000000	0.004875	0.995123	EUR	C-reactive protein levels	Yes
ENSG00000025434	NR1H3	-4.43656	-0.91754	9.14e-06	0.204952	0.285685	1.43e-45	37	39	39	11	47279513	0.117886	0.850236	EUR	HDL cholesterol	Yes
ENSG00000087237	CETP	-19.022	-4.38397	1.12e-80	0.106977	0.140702	1.41e-21	38	38	38	16	56995762	0.998726	0.001274	EUR	HDL cholesterol	Yes
ENSG00000141098	GFOD2	4.82651	0.913852	1.39e-06	0.127801	0.120648	2.87e-18	42	43	43	16	67708436	0.999982	1.83e-05	EUR	HDL cholesterol	Yes
ENSG00000101019	UQCC	-5.4173	-0.0692	6.05e-08	0.091808	0.271613	1.15e-43	42	44	44	20	33890369	0.949899	0.050101	EUR	Height	Yes
ENSG00000146535	GNA12	-5.10652	-0.15579	3.28e-07	0.017921	0.042209	5.8e-07	10	10	10	7	2767746	0.959275	0.0407	EUR	Height	Yes
ENSG00000177311	ZBTB38	4.86197	0.108052	1.16e-06	0.044311	0.065762	4.04e-10	51	51	51	3	141000000	0.017213	0.982785	EUR	Height	Yes
ENSG00000116641	DOCK7	5.63702	2.85057	1.73e-08	0.170131	0.282944	4.02e-45	59	61	61	1	62920569	0.070848	0.023579	EUR	LDL cholesterol	Yes
ENSG00000152359	POC5	-5.36769	-6.57581	7.98e-08	0.028696	0.021904	0.000366	44	45	45	5	74970256	0.038356	0.006877	EUR	LDL cholesterol	Yes
ENSG00000162402	USP24	5.29061	5.69294	1.22e-07	0.027517	0.050562	4.35e-08	19	19	19	1	55532032	0.136246	0.015979	EUR	LDL cholesterol	Yes
ENSG00000176209	SMIM19	-5.30296	-0.09395	1.14e-07	0.268894	0.363008	1.66e-63	34	34	34	8	42396756	0.952929	0.04706	EUR	MCHC	Yes
ENSG00000030110	BAK1	-11.8282	-17.1344	2.79e-32	0.061099	0.114595	3.97e-17	16	16	16	6	33540329	0.002485	0.997515	EUR	Platelet	Yes
ENSG00000125107	CNOT1	-6.45512	-4.21218	1.08e-10	0.047019	0.063801	7.37e-10	68	71	71	16	58553855	0.057341	0.942649	EUR	QT interval	Yes
ENSG00000087237	CETP	-4.73618	-3.41993	2.18e-06	0.106977	0.140702	1.41e-21	38	38	38	16	56995762	0.981249	0.018729	EUR	Total cholesterol	Yes
ENSG00000115234	SNX17	6.55635	10.5034	5.51e-11	0.02508	0.044634	2.43e-07	26	26	26	2	27593389	0.998312	0.001614	EUR	Total cholesterol	Yes
ENSG00000116641	DOCK7	8.66662	4.87898	4.45e-18	0.170131	0.282944	4.02e-45	59	61	61	1	62920569	0.062901	0.937099	EUR	Total cholesterol	Yes
ENSG00000152359	POC5	-5.19873	-7.47623	2.01e-07	0.028696	0.021904	0.000366	44	45	45	5	74970256	0.190268	0.707061	EUR	Total cholesterol	Yes
ENSG00000162402	USP24	4.54901	5.36616	5.39e-06	0.027517	0.050562	4.35e-08	19	19	19	1	55532032	0.083031	0.915716	EUR	Total cholesterol	Yes
ENSG00000115234	SNX17	8.71892	0.163183	2.81e-18	0.02508	0.044634	2.43e-07	26	26	26	2	27593389	0.998275	0.001651	EUR	Triglyceride	Yes
ENSG00000116641	DOCK7	9.53275	0.062242	1.53e-21	0.170131	0.282944	4.02e-45	59	61	61	1	62920569	0.072651	0.927349	EUR	Triglyceride	Yes
ENSG00000137656	BUD13	6.02625	0.162545	1.68e-09	0.010335	0.024126	0.000165	8	8	8	11	117000000	0.990425	0.00046	EUR	Triglyceride	Yes
ENSG00000175445	LPL	-7.41808	-0.06297	1.19e-13	0.210991	0.262797	5.01e-42	87	88	88	8	19796482	0.999956	4.42e-05	EUR	Triglyceride	Yes
ENSG00000158773	USF1	7.14648	0.028937	8.9e-13	0.25115	0.331871	1.03e-55	42	42	42	1	161000000	1	4.5e-27	EUR	WBC count	Yes
ENSG00000163565	IFI16	-9.23547	-0.08767	2.57e-20	0.024066	0.029482	3.73e-05	39	39	39	1	159000000	0.980558	0.00171	EUR	WBC count	Yes
ENSG00000163568	AIM2	6.52691	0.038443	6.71e-11	0.07315	0.112614	6.06e-17	22	22	22	1	159000000	1	4.21e-09	EUR	WBC count	Yes
ENSG00000157895	C12orf43	-7.69103	-0.1475	1.46e-14	0.090672	0.14799	4.33e-22	16	16	16	12	121000000	1	3.44e-08	EUR	C-reactive protein levels	Yes
ENSG00000134222	PSRC1	-11.453	-5.6984	2.27e-30	0.209282	0.304299	6.15e-50	24	25	25	1	110000000	0.077166	0.009662	EUR	LDL cholesterol	Yes
ENSG00000175445	LPL	5.44454	1.24833	5.19e-08	0.210991	0.262797	5.01e-42	87	88	88	8	19796482	1	2.95e-09	EUR	HDL cholesterol	Yes
ENSG00000134825	TMEM258	-4.97991	-4.81184	6.36e-07	0.056531	0.053984	1.42e-08	44	44	44	11	61556435	0.234365	0.006355	EUR	LDL cholesterol	Yes
ENSG00000134222	PSRC1	-9.83798	-5.43043	7.72e-23	0.209282	0.304299	6.15e-50	24	25	25	1	110000000	0.999898	0.000102	EUR	Total cholesterol	Yes
ENSG00000134825	TMEM258	4.65551	0.056643	3.23e-06	0.056531	0.053984	1.42e-08	44	44	44	11	61556435	0.544585	0.455231	EUR	Triglyceride	Yes
ENSG00000160613	PCSK7	7.16589	0.10879	7.73e-13	0.028328	0.042196	6.85e-07	14	14	14	11	117000000	0.999859	1.68e-05	EUR	Triglyceride	Yes
ENSG00000103066	PLA2G15	-5.90682	-5.21222	3.49e-09	0.006879	0.016689	0.001851	12	12	12	16	68279247	0.638053	0.265026	AFHI	HDL cholesterol	No
ENSG00000131042	LILRB2	-4.5943	-2.36137	4.34e-06	0.023586	0.046261	1.47e-07	35	35	35	19	54778206	0.002534	0.987094	AFHI	HDL cholesterol	No
ENSG00000134574	DDB2	-4.60312	-1.07976	4.16e-06	0.119689	0.170514	3.2e-26	32	32	32	11	47236493	0.325595	0.581625	AFHI	HDL cholesterol	No
ENSG00000134825	TMEM258	-4.78092	-2.55113	1.74e-06	0.029682	0.083814	5.73e-13	18	18	18	11	61556435	0.007088	0.94851	AFHI	HDL cholesterol	No
ENSG00000170866	LILRA3	-4.7906	-0.50515	1.66e-06	0.563255	0.583729	1.94e-128	108	109	109	19	54799854	0.001153	0.998778	AFHI	HDL cholesterol	No
ENSG00000078747	ITCH	-5.15975	-0.11983	2.47e-07	0.029623	0.043587	4.1e-07	20	21	21	20	32951041	0.999409	2.84e-05	AFHI	Height	No
ENSG00000099203	TMED1	4.80142	0.066328	1.58e-06	0.074997	0.042269	5.45e-07	52	52	52	19	10943114	0.925148	0.003659	AFHI	Height	No
ENSG00000101464	PIGU	5.48049	0.224807	4.24e-08	0.009087	0.0179	0.001243	4	4	4	20	33148346	0.72242	0.030795	AFHI	Height	No
ENSG00000115307	AUP1	-4.6396	-0.0892	3.49e-06	0.055296	0.121977	2.68e-18	14	14	14	2	74753775	0.705427	0.224459	AFHI	Height	No
ENSG00000124614	RPS10	4.6542	0.09048	3.25e-06	0.044272	0.053805	1.02e-08	40	41	41	6	34385231	0.950843	0.046576	AFHI	Height	No
ENSG00000136098	NEK3	-4.51092	-0.03705	6.45e-06	0.296868	0.387959	6.9e-69	69	73	73	13	52706779	0.07243	0.921608	AFHI	Height	No
ENSG00000138031	ADCY3	-5.56688	-0.04445	2.59e-08	0.317309	0.408276	5.97e-75	59	61	61	2	25042038	0.026554	0.973444	AFHI	Height	No
ENSG00000155542	SETD9	4.72637	0.022255	2.29e-06	0.73761	0.760209	8.39e-227	136	139	139	5	56205087	0.193868	0.800995	AFHI	Height	No
ENSG00000155903	RASA2	4.53803	0.159642	5.68e-06	0.013376	0.029394	3.22e-05	8	8	8	3	141000000	0.064859	0.924068	AFHI	Height	No
ENSG00000159202	UBE2Z	5.55888	0.080546	2.72e-08	0.085631	0.126165	6.35e-19	32	32	32	17	46985731	0.226931	0.773012	AFHI	Height	No
ENSG00000163739	CXCL1	-4.48064	-0.10237	7.44e-06	0.041892	0.082799	1.2e-12	20	20	20	4	74735121	0.872573	0.089611	AFHI	Height	No
ENSG00000165898	ISCA2	4.84497	0.094082	1.27e-06	0.044264	0.06845	1.26e-10	22	22	22	14	74960459	0.027353	0.972209	AFHI	Height	No
ENSG00000169429	IL8	-5.23957	-0.09661	1.61e-07	0.065942	0.089714	8.33e-14	28	29	29	4	74606223	0.323723	0.390567	AFHI	Height	No
ENSG00000197208	SLC22A4	-5.01529	-0.05801	5.3e-07	0.135073	0.125552	5.55e-19	51	51	51	5	132000000	0.169676	0.810012	AFHI	Height	No
ENSG00000204444	APOM	4.65499	5.99923	3.24e-06	0.0356	0.056686	6.27e-09	30	31	31	6	31623248	0.204275	0.00817	AFHI	LDL cholesterol	No
ENSG00000110395	CBL	-4.52801	-9.67715	5.95e-06	0.031178	0.014264	0.004127	37	37	37	11	119000000	0.018151	0.980863	AFHI	Platelet	No
ENSG00000148572	NRBF2	-8.4621	-5.10366	2.63e-17	0.3551	0.480412	1.61e-92	84	87	87	10	64893050	0.67503	0.32497	AFHI	Platelet	No
ENSG00000152672	CLEC4F	-4.80523	-1.23888	1.55e-06	0.401085	0.497694	6.7e-99	30	30	30	2	71035775	0.071307	0.922133	AFHI	PR interval	No
ENSG00000175390	EIF3F	-4.44874	-11.9835	8.64e-06	0.003771	0.01475	0.00321	3	4	4	11	8008867	0.00987	0.974959	AFHI	PR interval	No
ENSG00000197696	NMB	-4.65151	-9.05145	3.3e-06	0.006185	0.020291	0.000532	8	10	10	15	85198360	0.141326	0.854986	AFHI	PR interval	No
ENSG00000122873	CISD1	4.52315	0.99734	6.09e-06	0.600793	0.710436	5.54e-190	161	166	166	10	60028818	0.141159	0.854546	AFHI	QT interval	No
ENSG00000105726	ATP13A1	-4.90306	-2.36521	9.44e-07	0.28677	0.346282	8.72e-61	36	36	36	19	19756012	0.999999	2.77e-07	AFHI	Total cholesterol	No
ENSG00000158019	BRE	4.79793	7.83858	1.6e-06	0.028086	0.021765	0.000358	27	28	28	2	28113617	0.247335	0.08215	AFHI	Total cholesterol	No
ENSG00000162607	USP1	5.15862	7.40598	2.49e-07	0.030779	0.04022	1.21e-06	32	32	32	1	62902326	0.293155	0.703067	AFHI	Total cholesterol	No
ENSG00000204444	APOM	4.5171	6.39281	6.27e-06	0.0356	0.056686	6.27e-09	30	31	31	6	31623248	0.910089	0.008874	AFHI	Total cholesterol	No
ENSG00000158019	BRE	5.94374	0.112339	2.79e-09	0.028086	0.021765	0.000358	27	28	28	2	28113617	0.247212	0.082606	AFHI	Triglyceride	No
ENSG00000162607	USP1	5.55416	0.092564	2.79e-08	0.030779	0.04022	1.21e-06	32	32	32	1	62902326	0.360527	0.634829	AFHI	Triglyceride	No
ENSG00000168092	PAFAH1B2	-5.51555	-0.08813	3.48e-08	0.032302	0.061996	1.14e-09	29	29	29	11	117000000	0.984517	0.003254	AFHI	Triglyceride	No
ENSG00000023902	PLEKHO1	9.79931	0.103669	1.13e-22	0.044432	0.053833	1.16e-08	19	19	19	1	150000000	0.002199	0.994712	AFHI	WBC count	No
ENSG00000066294	CD84	-6.80298	-0.11017	1.02e-11	0.012812	0.040654	1.03e-06	12	13	13	1	161000000	0.967427	0.001852	AFHI	WBC count	No
ENSG00000081721	DUSP12	-8.12517	-0.1452	4.47e-16	0.011684	0.013094	0.005965	34	34	34	1	162000000	0.277645	0.035829	AFHI	WBC count	No
ENSG00000085491	SLC25A24	4.47684	0.037408	7.58e-06	0.054169	0.068811	1.35e-10	41	42	42	1	109000000	0.313531	0.0393	AFHI	WBC count	No
ENSG00000115866	DARS	4.9593	0.015666	7.07e-07	0.262474	0.361561	2e-63	35	35	35	2	137000000	0.966044	0.033828	AFHI	WBC count	No
ENSG00000116584	ARHGEF2	13.1019	0.140327	3.21e-39	0.030613	0.045195	2.35e-07	29	30	30	1	156000000	0.140006	0.040128	AFHI	WBC count	No
ENSG00000116586	LAMTOR2	-6.17074	-0.05719	6.8e-10	0.055372	0.052983	9.08e-09	37	37	37	1	156000000	0.930639	0.008169	AFHI	WBC count	No
ENSG00000117091	CD48	9.27374	0.054582	1.8e-20	0.103256	0.11911	6e-18	48	48	48	1	161000000	1	6.08e-10	AFHI	WBC count	No
ENSG00000117143	UAP1	-11.3555	-0.05872	6.96e-30	0.125134	0.098281	5.47e-15	81	83	83	1	163000000	0.899556	0.009307	AFHI	WBC count	No
ENSG00000117289	TXNIP	10.2627	0.183054	1.04e-24	0.013913	0.026507	8.19e-05	6	6	6	1	145000000	0.028149	0.089779	AFHI	WBC count	No
ENSG00000121848	RNF115	5.31884	0.042329	1.04e-07	0.059977	0.06544	2.51e-10	18	18	18	1	146000000	0.962956	0.001782	AFHI	WBC count	No
ENSG00000122218	COPA	-5.74957	-0.02809	8.95e-09	0.168821	0.252342	7.79e-40	41	41	41	1	160000000	1	1.36e-17	AFHI	WBC count	No
ENSG00000125459	MSTO1	-6.31041	-0.18555	2.78e-10	0.005008	0.013494	0.005181	9	9	9	1	156000000	0.155657	0.035853	AFHI	WBC count	No
ENSG00000132676	DAP3	6.34543	0.046968	2.22e-10	0.060718	0.079744	2.33e-12	28	28	28	1	156000000	0.999126	0.000868	AFHI	WBC count	No
ENSG00000132716	DCAF8	-11.0899	-0.10536	1.41e-28	0.040305	0.015718	0.002523	59	59	59	1	160000000	0.454726	0.104017	AFHI	WBC count	No
ENSG00000132718	SYT11	-12.0119	-0.08215	3.08e-33	0.09525	0.116473	1.31e-17	57	57	57	1	156000000	0.992118	0.00785	AFHI	WBC count	No
ENSG00000136631	VPS45	9.67437	0.08246	3.87e-22	0.072773	0.078299	5.77e-12	34	35	35	1	150000000	0.021912	0.952692	AFHI	WBC count	No
ENSG00000143155	TIPRL	-5.21962	-0.01457	1.79e-07	0.429547	0.495143	3.94e-97	64	64	64	1	168000000	0.986748	0.013251	AFHI	WBC count	No
ENSG00000143157	POGK	-4.44377	-0.04371	8.84e-06	0.033556	0.051146	3.02e-08	34	35	35	1	167000000	0.81279	0.014399	AFHI	WBC count	No
ENSG00000143224	PPOX	-9.95558	-0.07041	2.38e-23	0.080358	0.119234	6.92e-18	37	37	37	1	161000000	0.991943	0.003072	AFHI	WBC count	No
ENSG00000143226	FCGR2A	8.39134	0.104001	4.81e-17	0.024861	0.025397	0.000121	21	22	22	1	161000000	0.260967	0.032781	AFHI	WBC count	No
ENSG00000143303	RRNAD1	5.22363	0.167172	1.75e-07	0.004199	0.011342	0.010358	4	4	4	1	157000000	0.223016	0.036087	AFHI	WBC count	No
ENSG00000143314	MRPL24	-5.78554	-0.27868	7.23e-09	0.001751	0.013883	0.00456	15	16	16	1	157000000	0.250108	0.031703	AFHI	WBC count	No
ENSG00000143319	ISG20L2	-7.05677	-0.09425	1.7e-12	0.018557	0.043888	3.54e-07	8	8	8	1	157000000	0.313083	0.068279	AFHI	WBC count	No
ENSG00000143376	SNX27	5.05134	0.061668	4.39e-07	0.029005	0.025235	0.0001	25	27	27	1	152000000	0.582724	0.01767	AFHI	WBC count	No
ENSG00000143379	SETDB1	7.94506	0.1027	1.94e-15	0.021514	0.033228	9.32e-06	16	16	16	1	151000000	0.318895	0.030849	AFHI	WBC count	No
ENSG00000143384	MCL1	-5.7227	-0.06577	1.05e-08	0.023416	0.052407	2.62e-08	16	16	16	1	151000000	0.981556	0.001696	AFHI	WBC count	No
ENSG00000143569	UBAP2L	-7.75511	-0.03393	8.83e-15	0.210383	0.237727	1.15e-37	93	94	94	1	154000000	1	5.98e-13	AFHI	WBC count	No
ENSG00000143570	SLC39A1	5.27939	0.025866	1.3e-07	0.117992	0.18781	5.31e-29	37	38	38	1	154000000	1	2.36e-14	AFHI	WBC count	No
ENSG00000143575	HAX1	-6.63636	-0.07708	3.22e-11	0.022657	0.025382	0.000111	22	23	23	1	154000000	0.170431	0.047531	AFHI	WBC count	No
ENSG00000143614	GATAD2B	-6.09699	-0.03153	1.08e-09	0.166995	0.161605	1.32e-24	58	61	61	1	154000000	1	5.47e-12	AFHI	WBC count	No
ENSG00000143621	ILF2	5.9443	0.072183	2.78e-09	0.02851	0.042698	4.64e-07	29	29	29	1	154000000	0.309326	0.110075	AFHI	WBC count	No
ENSG00000143622	RIT1	4.68772	0.053081	2.76e-06	0.01664	0.058197	4.02e-09	9	9	9	1	156000000	0.369456	0.177353	AFHI	WBC count	No
ENSG00000155366	RHOC	-5.79118	-0.04662	6.99e-09	0.065154	0.073693	1.97e-11	44	44	44	1	113000000	0.346376	0.026638	AFHI	WBC count	No
ENSG00000158473	CD1D	11.0172	0.237137	3.16e-28	0.007427	0.016451	0.001833	14	14	14	1	158000000	0.420544	0.026238	AFHI	WBC count	No
ENSG00000158488	CD1E	-4.51723	-0.02749	6.27e-06	0.147232	0.241362	4.23e-38	46	49	49	1	158000000	1	4.13e-28	AFHI	WBC count	No
ENSG00000158710	TAGLN2	-19.864	-0.32067	8.34e-88	0.021419	0.034628	5.69e-06	19	19	19	1	160000000	0.290439	0.108973	AFHI	WBC count	No
ENSG00000158714	SLAMF8	16.4843	0.143382	4.76e-61	0.055551	0.119225	3.62e-18	24	24	24	1	160000000	0.347602	0.031763	AFHI	WBC count	No
ENSG00000158716	DUSP23	-7.51874	-0.0676	5.53e-14	0.042932	0.04899	5.73e-08	38	41	41	1	160000000	0.783348	0.027374	AFHI	WBC count	No
ENSG00000158850	B4GALT3	-10.9304	-0.15044	8.25e-28	0.019557	0.026763	7.22e-05	28	28	28	1	161000000	0.388119	0.026356	AFHI	WBC count	No
ENSG00000160741	CRTC2	-5.90114	-0.0741	3.61e-09	0.017921	0.047424	1.17e-07	17	17	17	1	154000000	0.999996	1.92e-07	AFHI	WBC count	No
ENSG00000160789	LMNA	-14.7388	-0.04611	3.63e-49	0.450763	0.47474	9.16e-92	54	56	56	1	156000000	1	1.88e-16	AFHI	WBC count	No
ENSG00000160818	GPATCH4	-4.9924	-0.02031	5.96e-07	0.205198	0.295547	1.44e-48	15	15	15	1	157000000	1	3.94e-18	AFHI	WBC count	No
ENSG00000162734	PEA15	4.44221	0.048581	8.9e-06	0.042041	0.049442	5.75e-08	31	32	32	1	160000000	0.999918	3.66e-06	AFHI	WBC count	No
ENSG00000162747	FCGR3B	-10.0353	-0.10943	1.07e-23	0.031756	0.051928	2.72e-08	41	42	42	1	162000000	0.220544	0.349085	AFHI	WBC count	No
ENSG00000163154	TNFAIP8L2	7.11635	0.177975	1.11e-12	0.007496	0.020958	0.000478	8	8	8	1	151000000	0.205526	0.03954	AFHI	WBC count	No
ENSG00000163191	S100A11	-9.04183	-0.12423	1.54e-19	0.021175	0.036151	4.02e-06	17	18	18	1	152000000	0.971505	0.001988	AFHI	WBC count	No
ENSG00000163374	YY1AP1	5.82532	0.086438	5.7e-09	0.014623	0.027173	6.57e-05	16	17	17	1	156000000	0.90279	0.005343	AFHI	WBC count	No
ENSG00000163382	APOA1BP	9.44026	0.061756	3.72e-21	0.089215	0.133008	4.53e-20	34	34	34	1	157000000	0.533381	0.466593	AFHI	WBC count	No
ENSG00000163386	NBPF10	-5.861	-0.08602	4.6e-09	0.018456	0.017612	0.001303	13	13	13	1	145000000	0.039671	0.050539	AFHI	WBC count	No
ENSG00000163393	SLC22A15	-5.62166	-0.02289	1.89e-08	0.255868	0.46062	6.84e-88	40	44	44	1	117000000	1	1.05e-15	AFHI	WBC count	No
ENSG00000163399	ATP1A1	-6.96871	-0.13358	3.2e-12	0.013469	0.025196	0.000114	11	11	11	1	117000000	0.386009	0.174207	AFHI	WBC count	No
ENSG00000163468	CCT3	-10.4824	-0.07942	1.04e-25	0.052512	0.066433	2.51e-10	58	58	58	1	156000000	0.999955	2.01e-06	AFHI	WBC count	No
ENSG00000163563	MNDA	10.5843	0.176901	3.52e-26	0.012194	0.04248	5e-07	17	19	19	1	159000000	0.291835	0.054926	AFHI	WBC count	No
ENSG00000177628	GBA	10.6912	0.051603	1.12e-26	0.165995	0.159343	2.39e-24	56	58	58	1	155000000	0.977291	0.022554	AFHI	WBC count	No
ENSG00000183508	FAM46C	-9.07254	-0.27043	1.16e-19	0.005735	0.02564	0.000104	4	4	4	1	118000000	0.263127	0.034058	AFHI	WBC count	No
ENSG00000183558	HIST2H2AA3	-4.5513	-0.02266	5.33e-06	0.161714	0.090173	1.25e-13	87	89	89	1	150000000	0.565913	0.028145	AFHI	WBC count	No
ENSG00000184260	HIST2H2AC	-5.76661	-0.03379	8.09e-09	0.131108	0.115981	1.57e-17	60	60	60	1	150000000	0.694668	0.044748	AFHI	WBC count	No
ENSG00000184270	HIST2H2AB	-9.70876	-0.06025	2.77e-22	0.107804	0.094676	2.62e-14	46	47	47	1	150000000	0.20716	0.115016	AFHI	WBC count	No
ENSG00000184678	HIST2H2BE	-6.65898	-0.06232	2.76e-11	0.047374	0.040453	1e-06	31	32	32	1	150000000	0.428889	0.047997	AFHI	WBC count	No
ENSG00000186141	POLR3C	-6.33629	-0.05082	2.35e-10	0.08651	0.066336	2.83e-10	51	52	52	1	146000000	0.093933	0.045573	AFHI	WBC count	No
ENSG00000188092	GPR89B	-7.94315	-0.08336	1.97e-15	0.033181	0.05971	2.17e-09	29	30	30	1	147000000	0.332994	0.181722	AFHI	WBC count	No
ENSG00000196189	SEMA4A	-7.44383	-0.03697	9.78e-14	0.156325	0.202736	1.33e-31	59	59	59	1	156000000	1	7.77e-09	AFHI	WBC count	No
ENSG00000197622	CDC42SE1	-7.04772	-0.03158	1.82e-12	0.189414	0.185583	1.35e-28	69	69	69	1	151000000	1	3.15e-08	AFHI	WBC count	No
ENSG00000197747	S100A10	-11.6187	-0.12062	3.31e-31	0.042658	0.049081	6.41e-08	24	24	24	1	152000000	0.305224	0.030358	AFHI	WBC count	No
ENSG00000197956	S100A6	7.10472	0.124741	1.21e-12	0.015174	0.011847	0.008653	22	22	22	1	154000000	0.285028	0.092561	AFHI	WBC count	No
ENSG00000198483	ANKRD35	6.55196	0.016964	5.68e-11	0.423334	0.49594	7.39e-98	20	21	21	1	146000000	0.999533	0.000467	AFHI	WBC count	No
ENSG00000198574	SH2D1B	-14.4951	-0.11799	1.3e-47	0.070907	0.104667	7.44e-16	37	37	37	1	162000000	0.312086	0.049663	AFHI	WBC count	No
ENSG00000198715	C1orf85	-7.33622	-0.01602	2.2e-13	0.746476	0.78662	1.28e-248	72	72	72	1	156000000	1	8.13e-23	AFHI	WBC count	No
ENSG00000198821	CD247	-5.93606	-0.11022	2.92e-09	0.012389	0.012188	0.007825	25	26	26	1	167000000	0.287836	0.046384	AFHI	WBC count	No
ENSG00000198952	SMG5	-7.56531	-0.02085	3.87e-14	0.46528	0.551074	5.58e-116	32	32	32	1	156000000	1	5.2e-23	AFHI	WBC count	No
ENSG00000203812	HIST2H2AA4	-6.82458	-0.0392	8.82e-12	0.135452	0.153941	2.61e-23	57	57	57	1	150000000	0.546608	0.170194	AFHI	WBC count	No
ENSG00000213190	MLLT11	-9.05258	-0.19799	1.4e-19	0.009686	0.011959	0.008552	18	18	18	1	151000000	0.194595	0.03834	AFHI	WBC count	No
ENSG00000213240	NOTCH2NL	-6.53392	-0.0193	6.41e-11	0.390489	0.296527	2.91e-48	91	91	91	1	145000000	1	5.33e-08	AFHI	WBC count	No
ENSG00000115216	NRBP1	5.64961	0.30213	1.61e-08	0.012489	0.026093	9.04e-05	21	21	21	2	27651507	0.977767	0.021013	EUR	C-reactive	No
ENSG00000115234	SNX17	5.53726	0.205653	3.07e-08	0.02508	0.044634	2.43e-07	26	26	26	2	27593389	0.998275	0.001651	EUR	C-reactive	No
ENSG00000160710	ADAR	4.9772	0.341519	6.45e-07	0.007058	0.016436	0.002118	10	10	10	1	155000000	0.360993	0.286241	EUR	C-reactive	No
ENSG00000172794	RAB37	4.70334	0.248707	2.56e-06	0.007767	0.026487	8.9e-05	6	6	6	17	72733356	0.013515	0.961187	EUR	C-reactive	No
ENSG00000179639	FCER1A	-4.53342	-0.04403	5.8e-06	0.501629	0.586117	3.15e-128	55	56	56	1	159000000	1	1.53e-121	EUR	C-reactive	No
ENSG00000186074	CD300LF	5.58462	0.09027	2.34e-08	0.085436	0.153231	8.93e-23	15	15	15	17	72690456	0.997158	0.002842	EUR	C-reactive	No
ENSG00000115216	NRBP1	-4.42483	-0.26088	9.65e-06	0.012489	0.026093	9.04e-05	21	21	21	2	27651507	0.978549	0.02023	EUR	Fasting glucose	No
ENSG00000170866	LILRA3	-4.78125	-0.49148	1.74e-06	0.540555	0.606856	2.69e-137	75	76	76	19	54799854	0.005664	0.994195	EUR	HDL cholesterol	No
ENSG00000100983	GSS	5.09093	0.136214	3.56e-07	0.025129	0.024757	0.00016	29	29	29	20	33516236	0.989912	0.002003	EUR	Height	No
ENSG00000101464	PIGU	4.94719	0.161322	7.53e-07	0.018975	0.025976	0.000105	20	20	20	20	33148346	0.808513	0.010666	EUR	Height	No
ENSG00000138031	ADCY3	-5.53973	-0.03845	3.03e-08	0.388308	0.518312	3.29e-103	42	43	43	2	25042038	0.803205	0.196791	EUR	Height	No
ENSG00000155903	RASA2	5.0498	0.272868	4.42e-07	0.005638	0.030499	2.51e-05	4	4	4	3	141000000	0.973698	0.00612	EUR	Height	No
ENSG00000165898	ISCA2	4.45708	0.098506	8.31e-06	0.041215	0.075056	2.39e-11	12	12	12	14	74960459	0.661053	0.333889	EUR	Height	No
ENSG00000184207	PGP	-4.9357	-0.04713	7.99e-07	0.180577	0.24386	4.08e-38	28	29	29	16	2261998	0.006688	0.992998	EUR	Height	No
ENSG00000186577	C6orf1	7.17388	0.229909	7.29e-13	0.01014	0.021182	0.000496	13	13	13	6	34214172	0.751914	0.19779	EUR	Height	No
ENSG00000197208	SLC22A4	-4.42056	-0.04214	9.84e-06	0.224575	0.275108	1.11e-43	44	44	44	5	132000000	0.048046	0.94752	EUR	Height	No
ENSG00000139572	GPR84	4.83007	9.36319	1.36e-06	0.044918	0.078243	6.9e-12	29	29	29	12	54756229	0.003292	0.996577	EUR	Platelet	No
ENSG00000148572	NRBF2	-8.7544	-5.58373	2.05e-18	0.32427	0.44339	2.87e-82	65	66	66	10	64893050	0.689286	0.310714	EUR	Platelet	No
ENSG00000229117	RPL41	-4.56916	-25.4033	4.9e-06	0.004587	0.011423	0.010428	10	10	10	12	56510370	0.31065	0.597756	EUR	Platelet	No
ENSG00000152672	CLEC4F	-4.64887	-0.95775	3.34e-06	0.467689	0.503333	8.92e-99	119	121	121	2	71035775	0.060604	0.934933	EUR	PR interval	No
ENSG00000186577	C6orf1	-4.59918	-2.29833	4.24e-06	0.01014	0.021182	0.000496	13	13	13	6	34214172	0.86005	0.082051	EUR	QRS_duration	No
ENSG00000103037	SETD6	8.61459	9.93239	7.02e-18	0.015656	0.057081	6.68e-09	13	14	14	16	58549383	0.075511	0.924483	EUR	QT interval	No
ENSG00000122873	CISD1	4.57009	0.874728	4.88e-06	0.484879	0.596431	2.17e-133	66	69	69	10	60028818	0.18017	0.814528	EUR	QT interval	No
ENSG00000115216	NRBP1	6.78371	15.5862	1.17e-11	0.012489	0.026093	9.04e-05	21	21	21	2	27651507	0.978946	0.019832	EUR	Total cholesterol	No
ENSG00000115216	NRBP1	9.82284	0.264405	8.98e-23	0.012489	0.026093	9.04e-05	21	21	21	2	27651507	0.977766	0.021014	EUR	Triglyceride	No
ENSG00000138085	ATRAID	-4.56013	-0.0336	5.11e-06	0.130317	0.142239	4.6e-21	69	69	69	2	27434895	1	1.32e-15	EUR	Triglyceride	No
ENSG00000149591	TAGLN	-5.14626	-0.02615	2.66e-07	0.278797	0.372164	9.97e-66	48	48	48	11	117000000	1	4.28e-31	EUR	Triglyceride	No
ENSG00000008838	MED24	5.14451	0.099947	2.68e-07	0.008876	0.010478	0.01464	18	18	18	17	38175355	0.330922	0.046752	EUR	WBC count	No
ENSG00000108349	CASC3	5.20522	0.056109	1.94e-07	0.017844	0.025311	0.000122	24	25	25	17	38296576	0.41587	0.022854	EUR	WBC count	No
ENSG00000117091	CD48	4.63469	0.028138	3.57e-06	0.069191	0.107518	2.59e-16	15	15	15	1	161000000	1	6.33e-13	EUR	WBC count	No
ENSG00000125459	MSTO1	6.32	0.051745	2.62e-10	0.031878	0.015276	0.003192	42	43	43	1	156000000	0.09005	0.894679	EUR	WBC count	No
ENSG00000143067	ZNF697	5.23687	0.03193	1.63e-07	0.06954	0.021022	0.000439	53	53	53	1	120000000	0.855207	0.012785	EUR	WBC count	No
ENSG00000143155	TIPRL	-4.71199	-0.01351	2.45e-06	0.400608	0.482958	1.89e-93	47	47	47	1	168000000	0.999956	4.41e-05	EUR	WBC count	No
ENSG00000143190	POU2F1	4.63271	0.06153	3.61e-06	0.017821	0.047041	1.58e-07	12	12	12	1	167000000	0.998625	0.000181	EUR	WBC count	No
ENSG00000143314	MRPL24	5.66625	0.099577	1.46e-08	0.004094	0.012382	0.00767	8	8	8	1	157000000	0.233394	0.041704	EUR	WBC count	No
ENSG00000143384	MCL1	-4.6165	-0.05159	3.9e-06	0.026469	0.030575	2.23e-05	11	11	11	1	151000000	0.98056	0.009188	EUR	WBC count	No
ENSG00000143554	SLC27A3	-5.07961	-0.02739	3.78e-07	0.054715	0.06621	1.95e-10	35	35	35	1	154000000	0.999986	1.14e-06	EUR	WBC count	No
ENSG00000143570	SLC39A1	5.8521	0.0464	4.85e-09	0.052216	0.100466	4.62e-15	16	16	16	1	154000000	1	3.13e-08	EUR	WBC count	No
ENSG00000143612	C1orf43	4.51007	0.048878	6.48e-06	0.025054	0.010896	0.012719	25	25	25	1	154000000	0.905041	0.008046	EUR	WBC count	No
ENSG00000143621	ILF2	5.87172	0.046304	4.31e-09	0.036459	0.022451	0.000332	28	28	28	1	154000000	0.448462	0.045194	EUR	WBC count	No
ENSG00000143622	RIT1	8.81141	0.089478	1.24e-18	0.030064	0.047015	1.38e-07	30	31	31	1	156000000	0.998314	0.000238	EUR	WBC count	No
ENSG00000158769	F11R	4.74602	0.169119	2.07e-06	0.002342	0.010503	0.013972	7	7	7	1	161000000	0.651797	0.01763	EUR	WBC count	No
ENSG00000158882	TOMM40L	6.68025	0.04944	2.39e-11	0.061095	0.07802	8.83e-12	49	49	49	1	161000000	0.998738	9.84e-05	EUR	WBC count	No
ENSG00000160789	LMNA	-8.45167	-0.02688	2.87e-17	0.194424	0.267899	1.84e-42	51	54	54	1	156000000	1	4.09e-10	EUR	WBC count	No
ENSG00000160818	GPATCH4	-6.08029	-0.0199	1.2e-09	0.245307	0.308567	3.65e-51	24	24	24	1	157000000	1	5.97e-13	EUR	WBC count	No
ENSG00000162734	PEA15	-4.45154	-0.02626	8.53e-06	0.080876	0.114783	3.48e-17	39	40	40	1	160000000	1	6.23e-09	EUR	WBC count	No
ENSG00000163382	APOA1BP	6.17185	0.067775	6.75e-10	0.01452	0.032684	1.25e-05	31	31	31	1	157000000	0.912882	0.004546	EUR	WBC count	No
ENSG00000163393	SLC22A15	-5.54855	-0.01882	2.88e-08	0.197891	0.265971	1.24e-43	27	28	28	1	117000000	1	1.08e-22	EUR	WBC count	No
ENSG00000163468	CCT3	-5.71884	-0.03686	1.07e-08	0.09876	0.155729	2.28e-23	47	47	47	1	156000000	1	2.46e-20	EUR	WBC count	No
ENSG00000163563	MNDA	-5.09544	-0.09055	3.48e-07	0.011565	0.031039	2.15e-05	13	13	13	1	159000000	0.995757	0.000346	EUR	WBC count	No
ENSG00000184260	HIST2H2AC	-6.26403	-0.05218	3.75e-10	0.049726	0.010416	0.014695	39	39	39	1	150000000	0.105603	0.116943	EUR	WBC count	No
ENSG00000196189	SEMA4A	-4.66835	-0.02078	3.04e-06	0.107735	0.166527	5.98e-25	54	55	55	1	156000000	1	1.31e-11	EUR	WBC count	No
ENSG00000197622	CDC42SE1	-7.25042	-0.03291	4.15e-13	0.144769	0.189555	1.5e-29	45	45	45	1	151000000	1	8.19e-12	EUR	WBC count	No
ENSG00000198483	ANKRD35	4.78123	0.011688	1.74e-06	0.468603	0.50196	6.38e-98	35	38	38	1	146000000	1	6.86e-14	EUR	WBC count	No
ENSG00000198715	C1orf85	-6.16098	-0.01285	7.23e-10	0.751708	0.827496	1.25e-287	28	28	28	1	156000000	1	3.01e-36	EUR	WBC count	No
ENSG00000198952	SMG5	-6.73888	-0.0179	1.6e-11	0.466284	0.571221	5.59e-122	21	21	21	1	156000000	1	3.2e-36	EUR	WBC count	No
ENSG00000213240	NOTCH2NL	-5.63729	-0.01589	1.73e-08	0.134322	0.186917	3.31e-28	28	29	29	1	145000000	0.061609	0.938391	EUR	WBC count	No
ENSG00000115211	EIF2B4	-4.93198	-0.21599	8.14e-07	0.020127	0.023595	1.48e-07	26	27	27	2	27587219	0.016601	0.961124	ALL	C-reactive protein levels	No
ENSG00000115234	SNX17	5.33145	0.114877	9.74e-08	0.081433	0.107727	4.99e-31	41	41	41	2	27593389	1	1.11e-11	ALL	C-reactive protein levels	No
ENSG00000122218	COPA	5.39327	0.100515	6.92e-08	0.101159	0.103458	8.76e-30	86	86	86	1	160000000	1	7.35e-13	ALL	C-reactive protein levels	No
ENSG00000125538	IL1B	4.72162	0.151911	2.34e-06	0.035446	0.055029	4.66e-16	28	28	28	2	114000000	0.998901	4.75e-05	ALL	C-reactive protein levels	No
ENSG00000157895	C12orf43	-7.13585	-0.12007	9.62e-13	0.122877	0.136865	5.65e-40	59	60	60	12	121000000	1	2.83e-20	ALL	C-reactive protein levels	Yes
ENSG00000158710	TAGLN2	5.0674	0.106749	4.03e-07	0.096876	0.120567	6.66e-35	49	49	49	1	160000000	0.998578	4.44e-05	ALL	C-reactive protein levels	No
ENSG00000160714	UBE2Q1	6.02763	0.158016	1.66e-09	0.053781	0.072336	7.95e-21	28	28	28	1	155000000	1	1.12e-09	ALL	C-reactive protein levels	No
ENSG00000173207	CKS1B	7.02169	0.351804	2.19e-12	0.01448	0.015376	2.35e-05	17	17	17	1	155000000	0.034517	0.904166	ALL	C-reactive protein levels	No
ENSG00000186074	CD300LF	5.7846	0.082697	7.27e-09	0.146381	0.171034	2.96e-50	43	43	43	17	72690456	4.34e-05	0.999688	ALL	C-reactive protein levels	No
ENSG00000129757	CDKN1C	6.56218	0.248566	5.3e-11	0.080104	0.099272	1.65e-28	45	45	45	11	2904443	0.001623	0.998363	ALL	Type II Diabetes	No
ENSG00000203760	CENPW	4.9888	0.390338	6.08e-07	0.026884	0.050574	8e-15	21	22	22	6	127000000	0.083449	0.914423	ALL	Type II Diabetes	No
ENSG00000087237	CETP	-19.7361	-5.30806	1.06e-86	0.089832	0.119665	1.12e-34	67	67	67	16	56995762	0.002293	0.997707	ALL	HDL cholesterol	Yes
ENSG00000102898	NUTF2	-5.19829	-3.17479	2.01e-07	0.016272	0.031034	1.11e-09	10	10	10	16	67880635	0.608373	0.38101	ALL	HDL cholesterol	Yes
ENSG00000102981	PARD6A	-4.62762	-1.65698	3.7e-06	0.04921	0.050672	4.07e-15	27	27	27	16	67694851	0.991555	0.008444	ALL	HDL cholesterol	No
ENSG00000103066	PLA2G15	-4.64727	-3.58816	3.36e-06	0.010287	0.019759	1.4e-06	16	16	16	16	68279247	0.752882	0.24343	ALL	HDL cholesterol	No
ENSG00000105518	TMEM205	-5.00017	-1.5633	5.73e-07	0.054868	0.069367	3.7e-20	35	35	35	19	11453454	1	1.88e-08	ALL	HDL cholesterol	No
ENSG00000109917	ZNF259	7.64318	4.6814	2.12e-14	0.013767	0.024187	1.03e-07	15	15	15	11	117000000	0.987306	0.007036	ALL	HDL cholesterol	No
ENSG00000135218	CD36	-7.6268	-1.05525	2.41e-14	0.326006	0.327148	5.36e-109	140	141	141	7	80267992	0.001998	0.99799	ALL	HDL cholesterol	Yes
ENSG00000140853	NLRC5	-7.08043	-3.71679	1.44e-12	0.023626	0.022419	3.05e-07	48	48	48	16	57023410	0.312763	0.657774	ALL	HDL cholesterol	Yes
ENSG00000141098	GFOD2	5.09477	0.935165	3.49e-07	0.212096	0.2041	2.3e-62	53	53	53	16	67708436	0.999998	1.88e-06	ALL	HDL cholesterol	Yes
ENSG00000161395	PGAP3	-4.72439	-1.23247	2.31e-06	0.092747	0.134523	4.4e-39	24	24	24	17	37827375	0.554269	0.418473	ALL	HDL cholesterol	No
ENSG00000170866	LILRA3	-5.0764	-0.53788	3.85e-07	0.5477	0.583192	2.77e-255	74	74	74	19	54799854	0.001858	0.998072	ALL	HDL cholesterol	No
ENSG00000175445	LPL	7.0994	1.275	1.25e-12	0.217306	0.206805	8.35e-63	171	172	172	8	19796482	1	1.32e-13	ALL	HDL cholesterol	Yes
ENSG00000078747	ITCH	-5.16883	-0.08676	2.36e-07	0.063019	0.080007	5.93e-23	23	23	23	20	32951041	0.999999	5.69e-07	ALL	Height	No
ENSG00000101019	UQCC	-5.99011	-0.05217	2.1e-09	0.231618	0.273898	1.78e-86	34	35	35	20	33890369	0.999984	1.61e-05	ALL	Height	Yes
ENSG00000101464	PIGU	5.94796	0.143641	2.72e-09	0.026961	0.036116	6e-11	26	26	26	20	33148346	0.997377	0.000567	ALL	Height	No
ENSG00000108179	PPIF	-5.01461	-0.23608	5.31e-07	0.007557	0.024023	1.04e-07	2	2	2	10	81107234	0.054856	0.89722	ALL	Height	Yes
ENSG00000124614	RPS10	5.10491	0.097356	3.31e-07	0.038996	0.054061	7.92e-16	30	31	31	6	34385231	0.999957	4.28e-05	ALL	Height	No
ENSG00000131051	RBM39	4.93927	0.086078	7.84e-07	0.053054	0.069815	3.56e-20	34	34	34	20	34291532	1	3.53e-09	ALL	Height	No
ENSG00000137309	HMGA1	5.55216	0.170929	2.82e-08	0.014672	0.016826	9.85e-06	28	29	29	6	34204650	0.287348	0.142268	ALL	Height	Yes
ENSG00000138031	ADCY3	-5.64288	-0.03875	1.67e-08	0.420871	0.482495	6.78e-186	54	55	55	2	25042038	0.752267	0.24773	ALL	Height	Yes
ENSG00000146535	GNA12	-4.98468	-0.11267	6.21e-07	0.031201	0.038843	1.28e-11	32	32	32	7	2767746	0.806906	0.193094	ALL	Height	Yes
ENSG00000155542	SETD9	4.59526	0.021048	4.32e-06	0.722591	0.774941	0	77	77	77	5	56205087	0.193611	0.801262	ALL	Height	No
ENSG00000155903	RASA2	5.22858	0.1422	1.71e-07	0.022318	0.037422	2.7e-11	13	13	13	3	141000000	0.999998	1.84e-06	ALL	Height	No
ENSG00000159202	UBE2Z	5.40219	0.072877	6.58e-08	0.117226	0.16037	1.51e-47	64	64	64	17	46985731	0.056319	0.943611	ALL	Height	No
ENSG00000163297	ANTXR2	4.65255	0.143907	3.28e-06	0.023935	0.036947	4.01e-11	28	28	28	4	80822303	0.57729	0.028161	ALL	Height	No
ENSG00000165898	ISCA2	4.6716	0.083327	2.99e-06	0.053039	0.08366	2.9e-24	30	30	30	14	74960459	0.923246	0.06587	ALL	Height	No
ENSG00000165934	CPSF2	-5.24935	-0.10933	1.53e-07	0.03353	0.079788	4.19e-23	22	23	23	14	92588281	0.005311	0.994034	ALL	Height	No
ENSG00000169429	IL8	-5.72563	-0.33855	1.03e-08	0.005309	0.012849	0.000114	7	7	7	4	74606223	0.004493	0.995247	ALL	Height	No
ENSG00000177311	ZBTB38	6.66681	0.184173	2.61e-11	0.027395	0.050741	5.98e-15	18	18	18	3	141000000	0.008309	0.991691	ALL	Height	Yes
ENSG00000184207	PGP	-4.54183	-0.04141	5.58e-06	0.199967	0.231978	2.29e-71	34	34	34	16	2261998	0.01294	0.950367	ALL	Height	No
ENSG00000186577	C6orf1	7.49282	0.737766	6.74e-14	0.001858	0.018961	2.58e-06	3	3	3	6	34214172	0.21165	0.544112	ALL	Height	Yes	C6orf1 is antisense to AL354740 which is what is listed in the catalog
ENSG00000197208	SLC22A4	-4.71819	-0.0508	2.38e-06	0.18645	0.214082	7.34e-65	38	38	38	5	132000000	0.100574	0.887219	ALL	Height	No
ENSG00000272325	NUDT3	-5.73753	-0.10066	9.61e-09	0.046056	0.068092	1.22e-19	50	51	51	6	34247456	0.996149	0.00385	ALL	Height	No
ENSG00000116641	DOCK7	5.56008	2.54921	2.7e-08	0.230643	0.262212	1.42e-82	85	85	85	1	62920569	0.044404	0.057259	ALL	LDL cholesterol	Yes
ENSG00000134222	PSRC1	-12.3594	-6.21429	4.33e-35	0.217006	0.292204	5.07e-94	43	44	44	1	110000000	0.039129	0.00694	ALL	LDL cholesterol	Yes
ENSG00000134825	TMEM258	-5.14511	-4.37087	2.67e-07	0.079211	0.075686	8.59e-22	50	50	50	11	61556435	0.199039	0.007991	ALL	LDL cholesterol	Yes
ENSG00000168575	SLC20A2	-4.46853	-0.24791	7.88e-06	0.027553	0.040471	4.26e-12	27	27	27	8	42273993	0.321705	0.678291	ALL	MCHC	No
ENSG00000176209	SMIM19	-6.20422	-0.09845	5.5e-10	0.312952	0.358817	6.69e-122	46	46	46	8	42396756	0.948127	0.051863	ALL	MCHC	Yes
ENSG00000030110	BAK1	-12.1334	-13.8575	7.03e-34	0.10078	0.154791	1.52e-45	22	22	22	6	33540329	0.003973	0.996027	ALL	Platelet count	Yes
ENSG00000148572	NRBF2	-8.56642	-5.27127	1.07e-17	0.356454	0.452373	9.97e-169	73	77	77	10	64893050	0.675351	0.324649	ALL	Platelet count	No
ENSG00000168061	SAC3D1	-4.54704	-5.46173	5.44e-06	0.094652	0.081588	2.07e-23	67	67	67	11	64808376	0.091443	0.009912	ALL	Platelet count	No
ENSG00000152672	CLEC4F	-4.79524	-1.11016	1.62e-06	0.438261	0.472134	1.96e-180	71	75	75	2	71035775	0.077844	0.916004	ALL	PR	No
ENSG00000175390	EIF3F	-4.54248	-8.749	5.56e-06	0.007108	0.022517	2.53e-07	7	7	7	11	8008867	0.007019	0.983785	ALL	PR	No
ENSG00000163904	SENP2	-4.54835	-0.99828	5.41e-06	0.08471	0.102992	1.09e-29	39	40	40	3	185000000	0.09397	0.889867	ALL	QRS duration	No
ENSG00000204580	DDR1	-6.23232	-2.46503	4.6e-10	0.025766	0.042012	1.76e-12	31	31	31	6	30852327	0.045162	0.954676	ALL	QRS duration	Yes
ENSG00000103037	SETD6	6.45199	4.28605	1.1e-10	0.051315	0.028774	4.79e-09	88	89	89	16	58549383	0.032584	0.967412	ALL	QT interval	No
ENSG00000122873	CISD1	4.63601	0.970216	3.55e-06	0.60013	0.697132	0	106	113	114	10	60028818	0.168589	0.826347	ALL	QT interval	No
ENSG00000125107	CNOT1	-9.38391	-7.55153	6.36e-21	0.031768	0.063771	1.27e-18	48	50	50	16	58553855	0.033203	0.966797	ALL	QT interval	Yes
ENSG00000087237	CETP	-4.79338	-4.08554	1.64e-06	0.089832	0.119665	1.12e-34	67	67	67	16	56995762	0.001886	0.998114	ALL	Total cholesterol	Yes
ENSG00000105726	ATP13A1	-4.62662	-2.02728	3.72e-06	0.430195	0.435013	1.77e-160	89	89	89	19	19756012	0.70542	0.293453	ALL	Total cholesterol	No
ENSG00000109917	ZNF259	-4.90206	-9.56386	9.48e-07	0.013767	0.024187	1.03e-07	15	15	15	11	117000000	0.99345	0.000857	ALL	Total cholesterol	No
ENSG00000115211	EIF2B4	-5.91763	-10.9881	3.27e-09	0.020127	0.023595	1.48e-07	26	27	27	2	27587219	0.017075	0.960051	ALL	Total cholesterol	No
ENSG00000115234	SNX17	6.13265	5.67168	8.64e-10	0.081433	0.107727	4.99e-31	41	41	41	2	27593389	1	4.92e-10	ALL	Total cholesterol	Yes
ENSG00000116641	DOCK7	8.67061	4.434	4.3e-18	0.230643	0.262212	1.42e-82	85	85	85	1	62920569	0.998381	0.001619	ALL	Total cholesterol	Yes
ENSG00000119927	GPAM	4.57361	9.64134	4.79e-06	0.013727	0.018776	2.85e-06	17	17	17	10	114000000	0.0205	0.978683	ALL	Total cholesterol	Yes
ENSG00000125703	ATG4C	5.89552	8.09634	3.74e-09	0.032035	0.068145	1.33e-19	16	18	18	1	63249806	0.999994	6.19e-06	ALL	Total cholesterol	Yes
ENSG00000134222	PSRC1	-10.7605	-6.01304	5.29e-27	0.217006	0.292204	5.07e-94	43	44	44	1	110000000	1	2.11e-13	ALL	Total cholesterol	Yes
ENSG00000158019	BRE	4.68784	17.6614	2.76e-06	0.005586	0.011432	0.000266	17	17	17	2	28113617	0.210903	0.386595	ALL	Total cholesterol	No
ENSG00000162607	USP1	6.12524	9.62087	9.05e-10	0.024826	0.045237	2.09e-13	11	11	11	1	62902326	0.377059	0.622915	ALL	Total cholesterol	No
ENSG00000105726	ATP13A1	-4.73931	-0.02397	2.14e-06	0.430195	0.435013	1.77e-160	89	89	89	19	19756012	1	3.38e-09	ALL	Triglyceride	No
ENSG00000109917	ZNF259	-14.2774	-0.3286	3.03e-46	0.013767	0.024187	1.03e-07	15	15	15	11	117000000	0.993851	0.000454	ALL	Triglyceride	No
ENSG00000115211	EIF2B4	-6.84769	-0.14897	7.51e-12	0.020127	0.023595	1.48e-07	26	27	27	2	27587219	0.017202	0.959763	ALL	Triglyceride	No
ENSG00000115234	SNX17	7.73403	0.082831	1.04e-14	0.081433	0.107727	4.99e-31	41	41	41	2	27593389	1	9.46e-12	ALL	Triglyceride	Yes
ENSG00000116641	DOCK7	9.24167	0.055084	2.43e-20	0.230643	0.262212	1.42e-82	85	85	85	1	62920569	0.999631	0.000369	ALL	Triglyceride	Yes
ENSG00000125703	ATG4C	6.30986	0.100926	2.79e-10	0.032035	0.068145	1.33e-19	16	18	18	1	63249806	0.999997	2.93e-06	ALL	Triglyceride	Yes
ENSG00000134825	TMEM258	4.89678	0.056081	9.74e-07	0.079211	0.075686	8.59e-22	50	50	50	11	61556435	0.01482	0.98518	ALL	Triglyceride	Yes
ENSG00000137656	BUD13	5.43977	0.121904	5.34e-08	0.014392	0.031066	1.44e-09	13	13	13	11	117000000	0.999977	7.25e-07	ALL	Triglyceride	Yes
ENSG00000149591	TAGLN	-4.689	-0.02138	2.75e-06	0.364699	0.441137	3.25e-163	57	57	57	11	117000000	1	8.22e-70	ALL	Triglyceride	Yes
ENSG00000158019	BRE	6.90183	0.309863	5.13e-12	0.005586	0.011432	0.000266	17	17	17	2	28113617	0.210376	0.388123	ALL	Triglyceride	No
ENSG00000160584	SIK3	4.50958	0.142692	6.5e-06	0.007989	0.033846	2.37e-10	19	20	20	11	117000000	1	7.12e-13	ALL	Triglyceride	Yes
ENSG00000160613	PCSK7	6.25113	0.161404	4.08e-10	0.010286	0.022793	2.26e-07	11	11	11	11	117000000	0.999759	1.4e-05	ALL	Triglyceride	Yes
ENSG00000162607	USP1	6.09998	0.112699	1.06e-09	0.024826	0.045237	2.09e-13	11	11	11	1	62902326	0.410625	0.589347	ALL	Triglyceride	No
ENSG00000168092	PAFAH1B2	-5.22498	-0.09387	1.74e-07	0.023384	0.03955	8.08e-12	33	34	34	11	117000000	0.999775	0.00018	ALL	Triglyceride	No
ENSG00000175445	LPL	-9.04573	-0.05797	1.49e-19	0.217306	0.206805	8.35e-63	171	172	172	8	19796482	1	6.2e-08	ALL	Triglyceride	Yes
ENSG00000014914	MTMR11	-5.32072	-0.06979	1.03e-07	0.019448	0.015326	2.4e-05	32	36	36	1	150000000	0.274351	0.071102	ALL	WBC count	No
ENSG00000023902	PLEKHO1	9.12042	0.080029	7.48e-20	0.048477	0.051523	4.83e-15	38	39	39	1	150000000	0.071961	0.041144	ALL	WBC count	No
ENSG00000027869	SH2D2A	14.1971	0.245091	9.55e-46	0.010865	0.012407	0.000148	23	24	24	1	157000000	0.360575	0.020197	ALL	WBC count	No
ENSG00000066294	CD84	-6.5168	-0.06808	7.18e-11	0.025128	0.036788	4.29e-11	27	28	28	1	161000000	0.999996	1.78e-07	ALL	WBC count	No
ENSG00000081019	RSBN1	5.40329	0.125376	6.54e-08	0.006437	0.012379	0.000147	13	15	15	1	114000000	0.145599	0.024394	ALL	WBC count	No
ENSG00000116584	ARHGEF2	12.6149	0.178302	1.75e-36	0.016765	0.014311	4.54e-05	26	28	28	1	156000000	0.145711	0.035799	ALL	WBC count	No
ENSG00000116586	LAMTOR2	-9.44178	-0.08904	3.66e-21	0.037031	0.066226	4.64e-19	9	9	9	1	156000000	0.999999	3.47e-07	ALL	WBC count	No
ENSG00000116815	CD58	-8.88736	-0.0967	6.26e-19	0.036699	0.048366	2.69e-14	32	32	32	1	117000000	0.150012	0.032406	ALL	WBC count	No
ENSG00000117091	CD48	6.90148	0.038826	5.15e-12	0.097194	0.141693	8.84e-42	32	32	32	1	161000000	1	1.68e-26	ALL	WBC count	No
ENSG00000117143	UAP1	-13.3179	-0.11766	1.82e-40	0.045532	0.065224	6.42e-19	44	44	44	1	163000000	0.987439	0.000679	ALL	WBC count	No
ENSG00000117289	TXNIP	9.67172	0.100825	3.98e-22	0.034586	0.035667	8.16e-11	36	38	38	1	145000000	0.005991	0.741704	ALL	WBC count	No
ENSG00000117475	BLZF1	5.35125	0.121936	8.73e-08	0.007507	0.011272	0.000298	18	18	18	1	169000000	0.225808	0.026742	ALL	WBC count	No
ENSG00000122218	COPA	-4.93176	-0.02825	8.15e-07	0.101159	0.103458	8.76e-30	86	86	86	1	160000000	1	9.52e-14	ALL	WBC count	No
ENSG00000122223	CD244	-6.09741	-0.03804	1.08e-09	0.079706	0.076734	4.77e-22	58	58	58	1	161000000	1	1.29e-17	ALL	WBC count	No
ENSG00000132185	FCRLA	-12.5395	-0.19539	4.54e-36	0.012718	0.017338	6.76e-06	18	18	18	1	162000000	0.175597	0.151212	ALL	WBC count	No
ENSG00000132676	DAP3	6.0949	0.046038	1.1e-09	0.054908	0.075705	9.52e-22	28	28	28	1	156000000	1	2.24e-13	ALL	WBC count	No
ENSG00000132718	SYT11	-13.2748	-0.07703	3.24e-40	0.099124	0.082537	9.17e-24	55	55	55	1	156000000	0.999977	3.73e-06	ALL	WBC count	No
ENSG00000134198	TSPAN2	-5.50954	-0.06378	3.6e-08	0.024298	0.027457	1.38e-08	48	49	49	1	116000000	0.3069	0.071959	ALL	WBC count	No
ENSG00000136631	VPS45	8.81625	0.079882	1.18e-18	0.048407	0.037843	1.89e-11	24	25	25	1	150000000	0.271412	0.68871	ALL	WBC count	No
ENSG00000143153	ATP1B1	-4.61854	-0.02327	3.86e-06	0.129292	0.1451	2.5e-42	109	113	113	1	169000000	0.998441	0.000323	ALL	WBC count	No
ENSG00000143155	TIPRL	-4.93503	-0.01475	8.01e-07	0.456524	0.508102	6.09e-202	58	59	59	1	168000000	0.502859	0.497136	ALL	WBC count	No
ENSG00000143179	UCK2	-4.86392	-0.0535	1.15e-06	0.020682	0.037495	2.91e-11	34	34	34	1	166000000	0.417989	0.027475	ALL	WBC count	No
ENSG00000143222	UFC1	-13.5228	-0.21181	1.15e-41	0.014901	0.02713	1.59e-08	23	25	25	1	161000000	0.186497	0.033089	ALL	WBC count	No
ENSG00000143224	PPOX	-12.1112	-0.07757	9.22e-34	0.089908	0.115006	3.44e-33	47	47	47	1	161000000	1	2.7e-07	ALL	WBC count	No
ENSG00000143226	FCGR2A	8.47352	0.074472	2.38e-17	0.045363	0.055646	3.24e-16	42	42	42	1	161000000	0.989831	0.000368	ALL	WBC count	No
ENSG00000143303	RRNAD1	5.22121	0.137343	1.78e-07	0.004712	0.012562	0.000131	6	7	7	1	157000000	0.460216	0.038037	ALL	WBC count	No
ENSG00000143376	SNX27	5.00217	0.05575	5.67e-07	0.02569	0.025418	4.77e-08	27	27	27	1	152000000	0.998262	6.82e-05	ALL	WBC count	No
ENSG00000143379	SETDB1	10.4077	0.177205	2.29e-25	0.012234	0.023346	1.76e-07	10	10	10	1	151000000	0.088882	0.060612	ALL	WBC count	No
ENSG00000143384	MCL1	-7.66661	-0.05741	1.77e-14	0.060938	0.086994	6.48e-25	19	19	19	1	151000000	1	1.25e-07	ALL	WBC count	No
ENSG00000143436	MRPL9	-5.85428	-0.0501	4.79e-09	0.046258	0.038471	1.41e-11	42	43	43	1	152000000	0.338497	0.027047	ALL	WBC count	No
ENSG00000143458	GABPB2	10.0103	0.163946	1.37e-23	0.012419	0.011196	0.000316	21	22	22	1	151000000	0.09036	0.029511	ALL	WBC count	No
ENSG00000143569	UBAP2L	-5.87603	-0.02435	4.2e-09	0.193148	0.235635	2.63e-72	68	71	71	1	154000000	1	8.04e-19	ALL	WBC count	No
ENSG00000143570	SLC39A1	6.29312	0.031605	3.11e-10	0.117489	0.137529	5.64e-40	46	47	47	1	154000000	1	2.23e-10	ALL	WBC count	No
ENSG00000143575	HAX1	-6.5467	-0.04179	5.88e-11	0.090995	0.090004	6.8e-26	50	51	51	1	154000000	0.999339	2.67e-05	ALL	WBC count	No
ENSG00000143612	C1orf43	9.69905	0.101669	3.04e-22	0.028808	0.017693	5.62e-06	45	46	46	1	154000000	0.683782	0.014271	ALL	WBC count	No
ENSG00000143614	GATAD2B	-4.8957	-0.02805	9.8e-07	0.083256	0.08405	3.19e-24	71	71	71	1	154000000	1	3.04e-10	ALL	WBC count	No
ENSG00000143621	ILF2	10.7136	0.098017	8.79e-27	0.039219	0.039455	7.74e-12	51	52	52	1	154000000	0.144401	0.101672	ALL	WBC count	No
ENSG00000143622	RIT1	6.30596	0.061135	2.86e-10	0.041432	0.051735	2.45e-15	23	23	23	1	156000000	0.999865	6.32e-06	ALL	WBC count	No
ENSG00000152022	LIX1L	-4.97747	-0.06259	6.44e-07	0.021292	0.016072	1.41e-05	12	12	12	1	145000000	0.131698	0.438421	ALL	WBC count	No
ENSG00000155366	RHOC	-5.51573	-0.03857	3.47e-08	0.078719	0.106768	1.1e-30	42	42	42	1	113000000	0.998565	0.000166	ALL	WBC count	No
ENSG00000158473	CD1D	17.263	0.109164	8.93e-67	0.082181	0.074476	1.88e-21	83	83	83	1	158000000	0.311046	0.033324	ALL	WBC count	No
ENSG00000158710	TAGLN2	-21.4947	-0.1434	1.75e-102	0.096876	0.120567	6.66e-35	49	49	49	1	160000000	0.998524	9.81e-05	ALL	WBC count	No
ENSG00000158714	SLAMF8	19.4957	0.138874	1.2e-84	0.077161	0.118086	5.06e-34	31	31	31	1	160000000	0.998161	7.44e-05	ALL	WBC count	No
ENSG00000158716	DUSP23	-13.7659	-0.14847	4.09e-43	0.030351	0.063236	2.71e-18	20	21	21	1	160000000	0.817355	0.02479	ALL	WBC count	No
ENSG00000158769	F11R	6.44495	0.098273	1.16e-10	0.013481	0.028882	5.54e-09	12	12	12	1	161000000	0.998749	6.72e-05	ALL	WBC count	No
ENSG00000158773	USF1	7.09313	0.029223	1.31e-12	0.22829	0.249238	1.33e-77	54	54	54	1	161000000	1	1.4e-37	ALL	WBC count	Yes
ENSG00000158850	B4GALT3	-13.6727	-0.17544	1.48e-42	0.020878	0.026276	2.88e-08	32	32	32	1	161000000	0.756588	0.011034	ALL	WBC count	No
ENSG00000160712	IL6R	13.4029	0.133692	5.81e-41	0.032467	0.037742	2.37e-11	27	27	27	1	154000000	0.059975	0.046345	ALL	WBC count	Yes
ENSG00000160741	CRTC2	-6.80186	-0.06223	1.03e-11	0.035274	0.057559	1.01e-16	25	25	25	1	154000000	1	5.25e-08	ALL	WBC count	No
ENSG00000160753	RUSC1	-11.0082	-0.18031	3.49e-28	0.012545	0.018504	3.26e-06	12	12	12	1	155000000	0.440976	0.310085	ALL	WBC count	No
ENSG00000160783	PMF1	-6.40768	-0.06165	1.48e-10	0.039226	0.045361	1.69e-13	26	26	26	1	156000000	0.999915	1.26e-05	ALL	WBC count	No
ENSG00000160789	LMNA	-15.6143	-0.04096	5.82e-55	0.49709	0.516186	4.49e-207	94	95	95	1	156000000	1	1.36e-07	ALL	WBC count	No
ENSG00000160818	GPATCH4	-4.48339	-0.0152	7.35e-06	0.267541	0.322401	5.76e-106	25	25	25	1	157000000	1	1.27e-31	ALL	WBC count	No
ENSG00000162739	SLAMF6	-13.7594	-0.21179	4.47e-43	0.014442	0.022751	2.35e-07	19	19	19	1	160000000	0.72571	0.021753	ALL	WBC count	No
ENSG00000162745	OLFML2B	4.56626	0.078872	4.97e-06	0.013245	0.034459	1.66e-10	16	16	16	1	162000000	0.997868	7.75e-05	ALL	WBC count	No
ENSG00000162747	FCGR3B	-13.502	-0.12582	1.52e-41	0.037768	0.037053	2.29e-11	46	46	46	1	162000000	0.155688	0.520207	ALL	WBC count	No
ENSG00000163154	TNFAIP8L2	10.3785	0.170218	3.11e-25	0.013132	0.010377	0.000499	24	24	24	1	151000000	0.210286	0.030719	ALL	WBC count	No
ENSG00000163156	SCNM1	-5.47045	-0.07086	4.49e-08	0.019163	0.035916	7.79e-11	11	11	11	1	151000000	0.997097	0.000202	ALL	WBC count	No
ENSG00000163191	S100A11	-8.39262	-0.10408	4.75e-17	0.020199	0.038989	9.76e-12	11	11	11	1	152000000	0.999728	1.28e-05	ALL	WBC count	No
ENSG00000163344	PMVK	10.3033	0.192434	6.81e-25	0.010364	0.026823	1.89e-08	8	8	8	1	155000000	0.153907	0.067759	ALL	WBC count	No
ENSG00000163382	APOA1BP	9.90888	0.070897	3.81e-23	0.060569	0.097838	3.61e-28	26	26	26	1	157000000	1	1.02e-08	ALL	WBC count	No
ENSG00000163393	SLC22A15	-5.74705	-0.02172	9.08e-09	0.274423	0.432042	1.4e-157	24	27	27	1	117000000	1	1.1e-22	ALL	WBC count	No
ENSG00000163399	ATP1A1	-8.2983	-0.26184	1.06e-16	0.005344	0.019147	1.96e-06	6	6	6	1	117000000	0.206649	0.086473	ALL	WBC count	No
ENSG00000163468	CCT3	-8.33146	-0.04817	7.99e-17	0.100901	0.137322	7.85e-40	32	32	32	1	156000000	1	5.73e-24	ALL	WBC count	No
ENSG00000163472	TMEM79	-4.94063	-0.01687	7.79e-07	0.282945	0.313752	3.27e-103	46	46	46	1	156000000	1	3.56e-22	ALL	WBC count	No
ENSG00000163563	MNDA	5.745	0.144664	9.19e-09	0.006213	0.011516	0.000259	18	19	19	1	159000000	0.987811	0.000616	ALL	WBC count	No
ENSG00000163565	IFI16	-6.01681	-0.08172	1.78e-09	0.017984	0.031396	1.23e-09	24	25	25	1	159000000	0.990608	0.000423	ALL	WBC count	Yes
ENSG00000169241	SLC50A1	4.79862	0.065398	1.6e-06	0.018132	0.020653	8.47e-07	27	27	27	1	155000000	0.957288	0.001763	ALL	WBC count	No
ENSG00000170989	S1PR1	-4.86041	-0.06129	1.17e-06	0.018923	0.017737	5.27e-06	37	40	40	1	102000000	0.165164	0.040723	ALL	WBC count	No
ENSG00000173207	CKS1B	-6.37889	-0.09506	1.78e-10	0.01448	0.015376	2.35e-05	17	17	17	1	155000000	0.356379	0.02665	ALL	WBC count	No
ENSG00000177628	GBA	9.86853	0.052638	5.7e-23	0.114031	0.083208	4.81e-24	118	121	121	1	155000000	0.993572	0.006074	ALL	WBC count	No
ENSG00000183508	FAM46C	-9.88952	-0.19179	4.62e-23	0.011003	0.019351	2.08e-06	24	24	24	1	118000000	0.140712	0.091716	ALL	WBC count	No
ENSG00000183558	HIST2H2AA3	-6.69269	-0.04202	2.19e-11	0.089539	0.068715	8.87e-20	62	63	63	1	150000000	0.392667	0.080043	ALL	WBC count	No
ENSG00000183941	HIST2H4A	-5.02321	-0.07062	5.08e-07	0.020206	0.01991	1.39e-06	26	29	29	1	150000000	0.963685	0.003383	ALL	WBC count	No
ENSG00000184260	HIST2H2AC	-8.25432	-0.04668	1.53e-16	0.114979	0.088738	2.06e-25	74	75	75	1	150000000	0.542562	0.134759	ALL	WBC count	No
ENSG00000184270	HIST2H2AB	-9.08265	-0.08603	1.06e-19	0.036606	0.047214	5.43e-14	55	58	58	1	150000000	0.057042	0.040678	ALL	WBC count	No
ENSG00000184678	HIST2H2BE	-6.81234	-0.08592	9.6e-12	0.023158	0.016137	1.47e-05	26	26	26	1	150000000	0.213437	0.026038	ALL	WBC count	No
ENSG00000186141	POLR3C	-10.1407	-0.12419	3.64e-24	0.022898	0.029375	3.87e-09	21	21	21	1	146000000	0.024884	0.03712	ALL	WBC count	No
ENSG00000196189	SEMA4A	-7.27628	-0.02968	3.43e-13	0.199981	0.207839	8.18e-63	94	94	94	1	156000000	1	1.84e-15	ALL	WBC count	No
ENSG00000197622	CDC42SE1	-7.98225	-0.03322	1.44e-15	0.209624	0.225088	5.54e-69	52	52	52	1	151000000	0.999774	0.000226	ALL	WBC count	No
ENSG00000197747	S100A10	-9.15838	-0.04721	5.27e-20	0.130519	0.128294	4.77e-37	52	52	52	1	152000000	0.996723	0.000129	ALL	WBC count	No
ENSG00000198483	ANKRD35	6.78823	0.018692	1.14e-11	0.478201	0.49955	4.98e-197	30	30	30	1	146000000	1	1.95e-09	ALL	WBC count	No
ENSG00000198574	SH2D1B	-14.969	-0.09528	1.17e-50	0.087463	0.09805	2.79e-28	50	50	50	1	162000000	0.240702	0.058169	ALL	WBC count	No
ENSG00000198715	C1orf85	-7.58032	-0.01562	3.45e-14	0.792925	0.82379	0	51	51	51	1	156000000	1	6.63e-22	ALL	WBC count	No
ENSG00000198821	CD247	-7.06508	-0.1195	1.61e-12	0.010582	0.012972	0.000105	20	20	20	1	167000000	0.23972	0.036322	ALL	WBC count	No
ENSG00000198837	DENND4B	10.8481	0.114269	2.04e-27	0.031661	0.022205	3.25e-07	45	45	45	1	154000000	0.173109	0.037499	ALL	WBC count	No
ENSG00000198952	SMG5	-6.9094	-0.0172	4.87e-12	0.547675	0.574244	1.11e-248	54	54	54	1	156000000	1	6.97e-22	ALL	WBC count	No
ENSG00000203812	HIST2H2AA4	-7.50801	-0.04269	6e-14	0.111021	0.098327	3.53e-28	67	68	68	1	150000000	0.874856	0.033694	ALL	WBC count	No
ENSG00000204525	HLA-C	-4.48046	-0.01034	7.45e-06	0.55904	0.730354	0	107	115	115	6	31236526	0.996752	0.001767	ALL	WBC count	No
ENSG00000213190	MLLT11	-10.7863	-0.21272	4e-27	0.00948	0.024047	9.51e-08	13	13	13	1	151000000	0.103214	0.040269	ALL	WBC count	No
ENSG00000213240	NOTCH2NL	-6.33649	-0.02016	2.35e-10	0.326309	0.312783	1.69e-102	41	41	41	1	145000000	1	1.79e-15	ALL	WBC count	No

## Sheet: README
GENE	Gene ID as listed in the Transcriptome model
Gene Name	Gene name as listed in the Transcriptome model
Z-score	Z-score calculated by S-PrediXcan
Effect Size	Effect size/beta calculated by S-PrediXcan
P	P value calculated by S-PrediXcan
var_g	Variance of the gene expression, calculated as W' * G * W (where W is the vector of SNP weights in a gene's model, W' is its transpose, and G is the covariance matrix)
pred_perf_r2	R2 of tissue model's correlation to gene's measured transcriptome (prediction performance)
pred_perf_pval	P-value of tissue model's correlation to gene's measured transcriptome (prediction performance)
n_snps_used	Number of snps from GWAS that got used in MetaXcan analysis
n_snps_in_cov	Number of snps in the covariance matrix
n_snps_in_model	Number of snps in the model
CHR	The chromosome on which the gene is located.
BP	Base pair start location of gene.
P3	COLOC probability eQTL and GWAS signals are independent
P4	COLOC probability eQTL and GWAS signals are colocalized
Model	MESA model used in S-PrediXcan test.
Phenotype	PAGE phenotype with which the gene is associated.
Mapped in Original GWAS	Whether the gene was identified as one of the genes located nearest to an associated SNP in the original PAGE GWAS.
