# Supplementary material for: Population-Matched Transcriptome Prediction Increases TWAS Discovery and Replication Rate
Source: iScience. 2020 Nov 23;23(12):101850. doi: 10.1016/j.isci.2020.101850 (PMC7721644; doi:10.1016/j.isci.2020.101850)
Supplement: Table S2. PhenomeXcan Replicated Gene-Trait Pairs, Related to Table 2 [file mmc3.xlsx]

## Sheet: Sheet1
Gene Name	GENE	CHR	Phenotype	Model	Z-score	Effect Size	P	p3	p4	Trait	PhenomeXcan P	RCP	Best Sign	Consensus Sign	GWAS Catalog	PubMed
BAK1	ENSG00000030110	6	Platelet count	AFHI	-11.4424	-12.3028	2.57e-30	0.004416	0.995584	X30080_raw.Platelet_count	9.99989e-321	0.739	-	-	Astle WJ et al 2016, Oh JH et al 2014, Li J et al 2012, Wojcik GL et al 2019, Kanai M et al 2018, Guo MH et al 2016, Chen MH et al 2020	Dang TN et al 2016, Schick UM et al 2016, Oh JH et al 2014, Lin BD et al 2017, Semmes EC et al 2020
BAK1	ENSG00000030110	6	Platelet count	AFHI	-11.4424	-12.3028	2.57e-30	0.004416	0.995584	X30110_raw.Platelet_distribution_width	2.8e-10	0.848	-	-	Astle WJ et al 2016, Oh JH et al 2014, Li J et al 2012, Wojcik GL et al 2019, Kanai M et al 2018, Guo MH et al 2016, Chen MH et al 2020	Dang TN et al 2016, Schick UM et al 2016, Oh JH et al 2014, Lin BD et al 2017, Semmes EC et al 2020
BAK1	ENSG00000030110	6	Platelet count	AFHI	-11.4424	-12.3028	2.57e-30	0.004416	0.995584	X30090_raw.Platelet_crit	9.99989e-321	0.6723	-	-	Astle WJ et al 2016, Oh JH et al 2014, Li J et al 2012, Wojcik GL et al 2019, Kanai M et al 2018, Guo MH et al 2016, Chen MH et al 2020	Dang TN et al 2016, Schick UM et al 2016, Oh JH et al 2014, Lin BD et al 2017, Semmes EC et al 2020
BAK1	ENSG00000030110	6	Platelet count	AFHI	-11.4424	-12.3028	2.57e-30	0.004416	0.995584	X30100_raw.Mean_platelet_thrombocyte_volume	1.45e-07	NA	-	-	Astle WJ et al 2016, Oh JH et al 2014, Li J et al 2012, Wojcik GL et al 2019, Kanai M et al 2018, Guo MH et al 2016, Chen MH et al 2020	Dang TN et al 2016, Schick UM et al 2016, Oh JH et al 2014, Lin BD et al 2017, Semmes EC et al 2020
BAK1	ENSG00000030110	6	Platelet count	AFHI	-11.4424	-12.3028	2.57e-30	0.004416	0.995584	Astle_et_al_2016_Platelet_count	2.58e-149	0.965	-	-	Astle WJ et al 2016, Oh JH et al 2014, Li J et al 2012, Wojcik GL et al 2019, Kanai M et al 2018, Guo MH et al 2016, Chen MH et al 2020	Dang TN et al 2016, Schick UM et al 2016, Oh JH et al 2014, Lin BD et al 2017, Semmes EC et al 2020
BAK1	ENSG00000030110	6	Platelet count	EUR	-11.8282	-17.1344	2.79e-32	0.002485	0.997515	X30080_raw.Platelet_count	9.99989e-321	0.739	-	-	Astle WJ et al 2016, Oh JH et al 2014, Li J et al 2012, Wojcik GL et al 2019, Kanai M et al 2018, Guo MH et al 2016, Chen MH et al 2020	Dang TN et al 2016, Schick UM et al 2016, Oh JH et al 2014, Lin BD et al 2017, Semmes EC et al 2020
BAK1	ENSG00000030110	6	Platelet count	EUR	-11.8282	-17.1344	2.79e-32	0.002485	0.997515	X30110_raw.Platelet_distribution_width	2.8e-10	0.848	-	-	Astle WJ et al 2016, Oh JH et al 2014, Li J et al 2012, Wojcik GL et al 2019, Kanai M et al 2018, Guo MH et al 2016, Chen MH et al 2020	Dang TN et al 2016, Schick UM et al 2016, Oh JH et al 2014, Lin BD et al 2017, Semmes EC et al 2020
BAK1	ENSG00000030110	6	Platelet count	EUR	-11.8282	-17.1344	2.79e-32	0.002485	0.997515	X30090_raw.Platelet_crit	9.99989e-321	0.6723	-	-	Astle WJ et al 2016, Oh JH et al 2014, Li J et al 2012, Wojcik GL et al 2019, Kanai M et al 2018, Guo MH et al 2016, Chen MH et al 2020	Dang TN et al 2016, Schick UM et al 2016, Oh JH et al 2014, Lin BD et al 2017, Semmes EC et al 2020
BAK1	ENSG00000030110	6	Platelet count	EUR	-11.8282	-17.1344	2.79e-32	0.002485	0.997515	X30100_raw.Mean_platelet_thrombocyte_volume	1.45e-07	NA	-	-	Astle WJ et al 2016, Oh JH et al 2014, Li J et al 2012, Wojcik GL et al 2019, Kanai M et al 2018, Guo MH et al 2016, Chen MH et al 2020	Dang TN et al 2016, Schick UM et al 2016, Oh JH et al 2014, Lin BD et al 2017, Semmes EC et al 2020
BAK1	ENSG00000030110	6	Platelet count	EUR	-11.8282	-17.1344	2.79e-32	0.002485	0.997515	Astle_et_al_2016_Platelet_count	2.58e-149	0.965	-	-	Astle WJ et al 2016, Oh JH et al 2014, Li J et al 2012, Wojcik GL et al 2019, Kanai M et al 2018, Guo MH et al 2016, Chen MH et al 2020	Dang TN et al 2016, Schick UM et al 2016, Oh JH et al 2014, Lin BD et al 2017, Semmes EC et al 2020
BAK1	ENSG00000030110	6	Platelet count	ALL	-12.1334	-13.8575	7.03e-34	0.003973	0.996027	X30080_raw.Platelet_count	9.99989e-321	0.739	-	-	Astle WJ et al 2016, Oh JH et al 2014, Li J et al 2012, Wojcik GL et al 2019, Kanai M et al 2018, Guo MH et al 2016, Chen MH et al 2020	Dang TN et al 2016, Schick UM et al 2016, Oh JH et al 2014, Lin BD et al 2017, Semmes EC et al 2020
BAK1	ENSG00000030110	6	Platelet count	ALL	-12.1334	-13.8575	7.03e-34	0.003973	0.996027	X30110_raw.Platelet_distribution_width	2.8e-10	0.848	-	-	Astle WJ et al 2016, Oh JH et al 2014, Li J et al 2012, Wojcik GL et al 2019, Kanai M et al 2018, Guo MH et al 2016, Chen MH et al 2020	Dang TN et al 2016, Schick UM et al 2016, Oh JH et al 2014, Lin BD et al 2017, Semmes EC et al 2020
BAK1	ENSG00000030110	6	Platelet count	ALL	-12.1334	-13.8575	7.03e-34	0.003973	0.996027	X30090_raw.Platelet_crit	9.99989e-321	0.6723	-	-	Astle WJ et al 2016, Oh JH et al 2014, Li J et al 2012, Wojcik GL et al 2019, Kanai M et al 2018, Guo MH et al 2016, Chen MH et al 2020	Dang TN et al 2016, Schick UM et al 2016, Oh JH et al 2014, Lin BD et al 2017, Semmes EC et al 2020
BAK1	ENSG00000030110	6	Platelet count	ALL	-12.1334	-13.8575	7.03e-34	0.003973	0.996027	Astle_et_al_2016_Platelet_count	2.58e-149	0.965	-	-	Astle WJ et al 2016, Oh JH et al 2014, Li J et al 2012, Wojcik GL et al 2019, Kanai M et al 2018, Guo MH et al 2016, Chen MH et al 2020	Dang TN et al 2016, Schick UM et al 2016, Oh JH et al 2014, Lin BD et al 2017, Semmes EC et al 2020
C6orf1	ENSG00000186577	6	Height	ALL	7.49282	0.737766	6.74e-14	0.21165	0.544112	X50_raw.Standing_height	9.03e-132	NA	NA	+	Cho YS et al 2009, Kim JJ et al 2009, Nagy R et al 2017, Wojcik GL et al 2019, He M et al 2014, Akiyama M et al 2019	Novel
C6orf1	ENSG00000186577	6	Height	ALL	7.49282	0.737766	6.74e-14	0.21165	0.544112	X20015_raw.Sitting_height	7.9e-60	NA	NA	+	Cho YS et al 2009, Kim JJ et al 2009, Nagy R et al 2017, Wojcik GL et al 2019, He M et al 2014, Akiyama M et al 2019	Novel
C6orf1	ENSG00000186577	6	Height	ALL	7.49282	0.737766	6.74e-14	0.21165	0.544112	X1697.Comparative_height_size_at_age_10	1.02e-54	NA	NA	+	Cho YS et al 2009, Kim JJ et al 2009, Nagy R et al 2017, Wojcik GL et al 2019, He M et al 2014, Akiyama M et al 2019	Novel
CBL	ENSG00000110395	11	Platelet	AFHI	-4.52801	-9.67715	5.95e-06	0.018151	0.980863	Astle_et_al_2016_Platelet_count	6.85e-60	0.81	-	-	Gieger C et al 2011, Kanai M et al 2018, and Astle WJ et al 2016, Chen MH et al 2020	Niemeyer CM and Flotho C 2019, Itzykson R et al 2013, Cargo C et al 2019, Shiba N et al 2012, Weissmann S et al 2012, Plo I et al 2017, Meggendorfer M et al 2013
CBL	ENSG00000110395	11	Platelet	AFHI	-4.52801	-9.67715	5.95e-06	0.018151	0.980863	X30080_raw.Platelet_count	5.81e-119	0.731	-	-	Gieger C et al 2011, Kanai M et al 2018, and Astle WJ et al 2016, Chen MH et al 2020	Niemeyer CM and Flotho C 2019, Itzykson R et al 2013, Cargo C et al 2019, Shiba N et al 2012, Weissmann S et al 2012, Plo I et al 2017, Meggendorfer M et al 2013
CBL	ENSG00000110395	11	Platelet	AFHI	-4.52801	-9.67715	5.95e-06	0.018151	0.980863	X30090_raw.Platelet_crit	3.7e-144	0.72	-	-	Gieger C et al 2011, Kanai M et al 2018, and Astle WJ et al 2016, Chen MH et al 2020	Niemeyer CM and Flotho C 2019, Itzykson R et al 2013, Cargo C et al 2019, Shiba N et al 2012, Weissmann S et al 2012, Plo I et al 2017, Meggendorfer M et al 2013
CETP	ENSG00000087237	16	HDL cholesterol	ALL	-19.7361	-5.30806	1.06e-86	0.002293	0.997707	MAGNETIC_HDL.C	6.12e-97	NA	-	-	Hiura Y et al 2009, Saxena R et al 2007, Ko A et al 2014, Moore CB et al 2015, Ridker PM et al 2009, Blackburn NB et al 2018, Hebbar P et al 2018, Smith EN et al 2010, Kurano M et al 2016, Sabatti C et al 2008, Chambers JC et al 2008, Heid IM et al 2008, Weissglas-Volkov D et al 2013, Kraja AT et al 2011, Kathiresan S et al 2008, Wu Y et al 2013, Below JE et al 2016, Keller M et al 2013, Andaleon…	Pirim D et al 2016, Radovica I et al 2013, Kuivenhoven JA et al 1997, Spielmann N et al 2007, Genga KR et al 2018, Millwood IY et al 2018, Hitchcock E et al 2016, Vargas-Alarcon G et al 2018, Iwanicka J et al 2018, Ridker PM et al 2009, Wang J et al 2013, Arikan GD et al 2019, Nakamura A et al 2013, Shakhtshneider EV et al 2014, Włodarczyk M et al 2016, Plengpanich W et al 2011, Bernard S et al 1…
CETP	ENSG00000087237	16	HDL cholesterol	AFHI	-18.0848	-7.66805	4.2e-73	0.002301	0.997667	MAGNETIC_HDL.C	6.12e-97	NA	-	-	Hiura Y et al 2009, Saxena R et al 2007, Ko A et al 2014, Moore CB et al 2015, Ridker PM et al 2009, Blackburn NB et al 2018, Hebbar P et al 2018, Smith EN et al 2010, Kurano M et al 2016, Sabatti C et al 2008, Chambers JC et al 2008, Heid IM et al 2008, Weissglas-Volkov D et al 2013, Kraja AT et al 2011, Kathiresan S et al 2008, Wu Y et al 2013, Below JE et al 2016, Keller M et al 2013, Andaleon…	Pirim D et al 2016, Radovica I et al 2013, Kuivenhoven JA et al 1997, Spielmann N et al 2007, Genga KR et al 2018, Millwood IY et al 2018, Hitchcock E et al 2016, Vargas-Alarcon G et al 2018, Iwanicka J et al 2018, Ridker PM et al 2009, Wang J et al 2013, Arikan GD et al 2019, Nakamura A et al 2013, Shakhtshneider EV et al 2014, Włodarczyk M et al 2016, Plengpanich W et al 2011, Bernard S et al 1…
GPR84	ENSG00000139572	12	Platelet count	EUR	-5.72563	9.36319	1.36e-06	0.003292	0.996577	Astle_et_al_2016_Platelet_count	1.83e-28	NA	+	+	Novel	Novel
GPR84	ENSG00000139572	12	Platelet count	EUR	-5.72563	9.36319	1.36e-06	0.003292	0.996577	X30110_raw.Platelet_distribution_width	1.11e-41	NA	+	+	Novel	Novel
GPR84	ENSG00000139572	12	Platelet count	EUR	-5.72563	9.36319	1.36e-06	0.003292	0.996577	X30100_raw.Mean_platelet_thrombocyte_volume	5.21e-194	NA	+	+	Novel	Novel
GPR84	ENSG00000139572	12	Platelet count	EUR	-5.72563	9.36319	1.36e-06	0.003292	0.996577	X30080_raw.Platelet_count	3.85e-47	NA	+	+	Novel	Novel
ISCA2	ENSG00000165898	14	Height	AFHI	4.84497	0.094082	1.27e-06	0.027353	0.972209	X50_raw.Standing_height	5.76e-25	NA	+	+	Novel	Novel
ISCA2	ENSG00000165898	14	Height	AFHI	4.84497	0.094082	1.27e-06	0.027353	0.972209	X1697.Comparative_height_size_at_age_10	1.13e-11	NA	+	+	Novel	Novel
NLRC5	ENSG00000140853	16	HDL cholesterol	ALL	-7.08043	-3.71679	1.44e-12	0.312763	0.657774	MAGNETIC_HDL.C	2.03e-65	NA	-	-	Noordam R et al 2019	Hosseinzadeh N et al 2019
PGP	ENSG00000184207	16	Height	ALL	-4.54183	-0.04141	5.58e-06	0.01294	0.950367	X20015_raw.Sitting_height	5.53e-15	NA	-	-	Tachmazidou I et al 2017, Akiyama M et al 2019	Novel
PGP	ENSG00000184207	16	Height	ALL	-4.54183	-0.04141	5.58e-06	0.01294	0.950367	X1697.Comparative_height_size_at_age_10	5.23e-20	NA	-	-	Tachmazidou I et al 2017, Akiyama M et al 2019	Novel
PGP	ENSG00000184207	16	Height	ALL	-4.54183	-0.04141	5.58e-06	0.01294	0.950367	X50_raw.Standing_height	1.86e-32	NA	-	-	Tachmazidou I et al 2017, Akiyama M et al 2019	Novel
PGP	ENSG00000184207	16	Height	EUR	-4.9357	-0.04713	7.99e-07	0.006688	0.992998	X20015_raw.Sitting_height	5.53e-15	NA	-	-	Tachmazidou I et al 2017, Akiyama M et al 2019	Novel
PGP	ENSG00000184207	16	Height	EUR	-4.9357	-0.04713	7.99e-07	0.006688	0.992998	X1697.Comparative_height_size_at_age_10	5.23e-20	NA	-	-	Tachmazidou I et al 2017, Akiyama M et al 2019	Novel
PGP	ENSG00000184207	16	Height	EUR	-4.9357	-0.04713	7.99e-07	0.006688	0.992998	X50_raw.Standing_height	1.86e-32	NA	-	-	Tachmazidou I et al 2017, Akiyama M et al 2019	Novel
RASA2	ENSG00000155903	3	Height	AFHI	4.53803	0.159642	5.68e-06	0.064859	0.924068	X1697.Comparative_height_size_at_age_10	2.99e-46	NA	+	+	Tachmazidou I et al 2017, Kichaev G et al 2018	Hu G et al 2016
RASA2	ENSG00000155903	3	Height	AFHI	4.53803	0.159642	5.68e-06	0.064859	0.924068	X50_raw.Standing_height	2.07e-105	NA	+	+	Tachmazidou I et al 2017, Kichaev G et al 2018	Hu G et al 2016
RASA2	ENSG00000155903	3	Height	AFHI	4.53803	0.159642	5.68e-06	0.064859	0.924068	X20015_raw.Sitting_height	2.07e-62	NA	+	+	Tachmazidou I et al 2017, Kichaev G et al 2018	Hu G et al 2016
SETD9	ENSG00000155542	5	Height	AFHI	4.72637	0.022255	2.29e-06	0.193868	0.800995	X20015_raw.Sitting_height	1.41e-09	0.495	+	+	Novel	Novel
SETD9	ENSG00000155542	5	Height	AFHI	4.72637	0.022255	2.29e-06	0.193868	0.800995	X1697.Comparative_height_size_at_age_10	8.85e-08	0.533	+	+	Novel	Novel
SETD9	ENSG00000155542	5	Height	AFHI	4.72637	0.022255	2.29e-06	0.193868	0.800995	X50_raw.Standing_height	9.64e-17	0.573	+	+	Novel	Novel
SETD9	ENSG00000155542	5	Height	ALL	4.59526	0.021048	4.32e-06	0.193611	0.801262	X20015_raw.Sitting_height	1.41e-09	0.495	+	+	Novel	Novel
SETD9	ENSG00000155542	5	Height	ALL	4.59526	0.021048	4.32e-06	0.193611	0.801262	X1697.Comparative_height_size_at_age_10	8.85e-08	0.533	+	+	Novel	Novel
SETD9	ENSG00000155542	5	Height	ALL	4.59526	0.021048	4.32e-06	0.193611	0.801262	X50_raw.Standing_height	9.64e-17	0.573	+	+	Novel	Novel
SLC20A2	ENSG00000168575	8	Mean corpuscular hemoglobin	ALL	-4.46853	-0.24791	7.88e-06	0.321705	0.678291	X30060_raw.Mean_corpuscular_haemoglobin_concentration	7.28e-21	0.507	-	-	Chen MH et al 2020, Astle WJ et al 2016, Kanai M et al 2018	Novel
SLC22A4	ENSG00000197208	5	Height	AFHI	-5.01529	-0.05801	5.3e-07	0.169676	0.810012	X20015_raw.Sitting_height	1.5e-15	NA	-	-	Novel	Russell RK et al 2006
SLC22A4	ENSG00000197208	5	Height	AFHI	-5.01529	-0.05801	5.3e-07	0.169676	0.810012	X1697.Comparative_height_size_at_age_10	2.26e-23	0.532	-	-	Novel	Russell RK et al 2006
SLC22A4	ENSG00000197208	5	Height	AFHI	-5.01529	-0.05801	5.3e-07	0.169676	0.810012	X50_raw.Standing_height	6.16e-47	NA	-	-	Novel	Russell RK et al 2006
SLC22A4	ENSG00000197208	5	Height	EUR	-4.42056	-0.04214	9.84e-06	0.048046	0.94752	X20015_raw.Sitting_height	1.5e-15	NA	-	-	Novel	Russell RK et al 2006
SLC22A4	ENSG00000197208	5	Height	EUR	-4.42056	-0.04214	9.84e-06	0.048046	0.94752	X1697.Comparative_height_size_at_age_10	2.26e-23	0.532	-	-	Novel	Russell RK et al 2006
SLC22A4	ENSG00000197208	5	Height	EUR	-4.42056	-0.04214	9.84e-06	0.048046	0.94752	X50_raw.Standing_height	6.16e-47	NA	-	-	Novel	Russell RK et al 2006
SLC22A4	ENSG00000197208	5	Height	ALL	-4.71819	-0.0508	2.38e-06	0.100574	0.887219	X20015_raw.Sitting_height	1.5e-15	NA	-	-	Novel	Russell RK et al 2006
SLC22A4	ENSG00000197208	5	Height	ALL	-4.71819	-0.0508	2.38e-06	0.100574	0.887219	X1697.Comparative_height_size_at_age_10	2.26e-23	0.532	-	-	Novel	Russell RK et al 2006
SLC22A4	ENSG00000197208	5	Height	ALL	-4.71819	-0.0508	2.38e-06	0.100574	0.887219	X50_raw.Standing_height	6.16e-47	NA	-	-	Novel	Russell RK et al 2006
SMIM19	ENSG00000176209	8	Mean corpuscular hemoglobin	AFHI	-6.64356	-0.10644	3.06e-11	0.099058	0.90094	X30060_raw.Mean_corpuscular_haemoglobin_concentration	2.81e-23	0.578	-	-	Hodonsky CJ et al 2017, Wojcik GL et al 2019, Astle WJ et al 2016, Chen MH et al 2020	Novel
TMEM258	ENSG00000134825	11	HDL cholesterol	AFHI	-4.78092	-2.55113	1.74e-06	0.007088	0.94851	MAGNETIC_HDL.C	1.59e-06	NA	-	-	Klarin et al 2018, Hoffmann TJ et al 2018, Spracklen CN I et al 2017, Surakka I et al 2015	Sajuthi SP et al 2017
UBE2Z	ENSG00000159202	17	Height	ALL	5.40219	0.072877	6.58e-08	0.056319	0.943611	X1697.Comparative_height_size_at_age_10	4.13e-18	NA	+	+	Akiyama M et al 2019	Novel
UBE2Z	ENSG00000159202	17	Height	ALL	5.40219	0.072877	6.58e-08	0.056319	0.943611	X20015_raw.Sitting_height	1.16e-25	NA	+	+	Akiyama M et al 2019	Novel
UBE2Z	ENSG00000159202	17	Height	ALL	5.40219	0.072877	6.58e-08	0.056319	0.943611	X50_raw.Standing_height	4.53e-48	NA	+	+	Akiyama M et al 2019	Novel
UBE2Z	ENSG00000159202	17	Height	AFHI	5.55888	0.080546	2.72e-08	0.226931	0.773012	X1697.Comparative_height_size_at_age_10	4.13e-18	NA	+	+	Akiyama M et al 2019	Novel
UBE2Z	ENSG00000159202	17	Height	AFHI	5.55888	0.080546	2.72e-08	0.226931	0.773012	X20015_raw.Sitting_height	1.16e-25	NA	+	+	Akiyama M et al 2019	Novel
UBE2Z	ENSG00000159202	17	Height	AFHI	5.55888	0.080546	2.72e-08	0.226931	0.773012	X50_raw.Standing_height	4.53e-48	NA	+	+	Akiyama M et al 2019	Novel
VPS45	ENSG00000136631	1	WBC count	ALL	8.81625	0.079882	1.18e-18	0.271412	0.68871	Astle_et_al_2016_Myeloid_white_cell_count	5.83e-06	NA	+	+	Novel	Vilboux T et al 2013, Stepensky P et al 2013
VPS45	ENSG00000136631	1	WBC count	ALL	8.81625	0.079882	1.18e-18	0.271412	0.68871	Astle_et_al_2016_White_blood_cell_count	0.000153	NA	+	NA	Novel	Vilboux T et al 2013, Stepensky P et al 2013
VPS45	ENSG00000136631	1	WBC count	AFHI	9.67437	0.08246	3.87e-22	0.021912	0.952692	Astle_et_al_2016_Myeloid_white_cell_count	5.83e-06	NA	+	+	Novel	Vilboux T et al 2013, Stepensky P et al 2013
VPS45	ENSG00000136631	1	WBC count	AFHI	9.67437	0.08246	3.87e-22	0.021912	0.952692	Astle_et_al_2016_White_blood_cell_count	0.000153	NA	+	NA	Novel	Vilboux T et al 2013, Stepensky P et al 2013
ZBTB38	ENSG00000177311	3	Height	ALL	6.66681	0.184173	2.61e-11	0.008309	0.991691	X20015_raw.Sitting_height	9.53e-150	0.578	+	+	Sanna S et al 2008, Cho YS et al 2009, Kim JJ et al 2009, Wojcik GL et al 2019, Lettre G et al 2008, Weedon MN et al 2008, Okada et al 2010, Soranzo N et al 2009, Gudbjartsson DF et al 2008, Bernt SI et al 2013, Wood AR et al 2014, N'Diaye A et al 2011, Nagy R et al 2017, He M et al 2014, Lango Allen H et al 2010, Tachmazidou I et al 2017, Akiyama M et al 2019, Kichaev G et al 2018, Li D et al 20…	Sanna S et al 2008, Cho YS et al 2009, Kim JJ et al 2009, Wojcik GL et al 2019, Lettre G et al 2008, Weedon MN et al 2008, Okada et al 2010, Soranzo N et al 2009, Gudbjartsson DF et al 2008, Bernt SI et al 2013, Wood AR et al 2014, N'Diaye A et al 2011, Nagy R et al 2017, He M et al 2014, Lango Allen H et al 2010, Tachmazidou I et al 2017, Akiyama M et al 2019, Kichaev G et al 2018
ZBTB38	ENSG00000177311	3	Height	ALL	6.66681	0.184173	2.61e-11	0.008309	0.991691	X1697.Comparative_height_size_at_age_10	1.25e-103	0.685	+	+	Sanna S et al 2008, Cho YS et al 2009, Kim JJ et al 2009, Wojcik GL et al 2019, Lettre G et al 2008, Weedon MN et al 2008, Okada et al 2010, Soranzo N et al 2009, Gudbjartsson DF et al 2008, Bernt SI et al 2013, Wood AR et al 2014, N'Diaye A et al 2011, Nagy R et al 2017, He M et al 2014, Lango Allen H et al 2010, Tachmazidou I et al 2017, Akiyama M et al 2019, Kichaev G et al 2018, Li D et al 20…	Sanna S et al 2008, Cho YS et al 2009, Kim JJ et al 2009, Wojcik GL et al 2019, Lettre G et al 2008, Weedon MN et al 2008, Okada et al 2010, Soranzo N et al 2009, Gudbjartsson DF et al 2008, Bernt SI et al 2013, Wood AR et al 2014, N'Diaye A et al 2011, Nagy R et al 2017, He M et al 2014, Lango Allen H et al 2010, Tachmazidou I et al 2017, Akiyama M et al 2019, Kichaev G et al 2018
ZBTB38	ENSG00000177311	3	Height	ALL	6.66681	0.184173	2.61e-11	0.008309	0.991691	X50_raw.Standing_height	1.89e-283	0.247	+	+	Sanna S et al 2008, Cho YS et al 2009, Kim JJ et al 2009, Wojcik GL et al 2019, Lettre G et al 2008, Weedon MN et al 2008, Okada et al 2010, Soranzo N et al 2009, Gudbjartsson DF et al 2008, Bernt SI et al 2013, Wood AR et al 2014, N'Diaye A et al 2011, Nagy R et al 2017, He M et al 2014, Lango Allen H et al 2010, Tachmazidou I et al 2017, Akiyama M et al 2019, Kichaev G et al 2018, Li D et al 20…	Sanna S et al 2008, Cho YS et al 2009, Kim JJ et al 2009, Wojcik GL et al 2019, Lettre G et al 2008, Weedon MN et al 2008, Okada et al 2010, Soranzo N et al 2009, Gudbjartsson DF et al 2008, Bernt SI et al 2013, Wood AR et al 2014, N'Diaye A et al 2011, Nagy R et al 2017, He M et al 2014, Lango Allen H et al 2010, Tachmazidou I et al 2017, Akiyama M et al 2019, Kichaev G et al 2018
ZBTB38	ENSG00000177311	3	Height	EUR	4.86197	0.108052	1.16e-06	0.017213	0.982785	X20015_raw.Sitting_height	9.53e-150	0.578	+	+	Sanna S et al 2008, Cho YS et al 2009, Kim JJ et al 2009, Wojcik GL et al 2019, Lettre G et al 2008, Weedon MN et al 2008, Okada et al 2010, Soranzo N et al 2009, Gudbjartsson DF et al 2008, Bernt SI et al 2013, Wood AR et al 2014, N'Diaye A et al 2011, Nagy R et al 2017, He M et al 2014, Lango Allen H et al 2010, Tachmazidou I et al 2017, Akiyama M et al 2019, Kichaev G et al 2018, Li D et al 20…	Sanna S et al 2008, Cho YS et al 2009, Kim JJ et al 2009, Wojcik GL et al 2019, Lettre G et al 2008, Weedon MN et al 2008, Okada et al 2010, Soranzo N et al 2009, Gudbjartsson DF et al 2008, Bernt SI et al 2013, Wood AR et al 2014, N'Diaye A et al 2011, Nagy R et al 2017, He M et al 2014, Lango Allen H et al 2010, Tachmazidou I et al 2017, Akiyama M et al 2019, Kichaev G et al 2018
ZBTB38	ENSG00000177311	3	Height	EUR	4.86197	0.108052	1.16e-06	0.017213	0.982785	X1697.Comparative_height_size_at_age_10	1.25e-103	0.685	+	+	Sanna S et al 2008, Cho YS et al 2009, Kim JJ et al 2009, Wojcik GL et al 2019, Lettre G et al 2008, Weedon MN et al 2008, Okada et al 2010, Soranzo N et al 2009, Gudbjartsson DF et al 2008, Bernt SI et al 2013, Wood AR et al 2014, N'Diaye A et al 2011, Nagy R et al 2017, He M et al 2014, Lango Allen H et al 2010, Tachmazidou I et al 2017, Akiyama M et al 2019, Kichaev G et al 2018, Li D et al 20…	Sanna S et al 2008, Cho YS et al 2009, Kim JJ et al 2009, Wojcik GL et al 2019, Lettre G et al 2008, Weedon MN et al 2008, Okada et al 2010, Soranzo N et al 2009, Gudbjartsson DF et al 2008, Bernt SI et al 2013, Wood AR et al 2014, N'Diaye A et al 2011, Nagy R et al 2017, He M et al 2014, Lango Allen H et al 2010, Tachmazidou I et al 2017, Akiyama M et al 2019, Kichaev G et al 2018
ZBTB38	ENSG00000177311	3	Height	EUR	4.86197	0.108052	1.16e-06	0.017213	0.982785	X50_raw.Standing_height	1.89e-283	0.247	+	+	Sanna S et al 2008, Cho YS et al 2009, Kim JJ et al 2009, Wojcik GL et al 2019, Lettre G et al 2008, Weedon MN et al 2008, Okada et al 2010, Soranzo N et al 2009, Gudbjartsson DF et al 2008, Bernt SI et al 2013, Wood AR et al 2014, N'Diaye A et al 2011, Nagy R et al 2017, He M et al 2014, Lango Allen H et al 2010, Tachmazidou I et al 2017, Akiyama M et al 2019, Kichaev G et al 2018, Li D et al 20…	Sanna S et al 2008, Cho YS et al 2009, Kim JJ et al 2009, Wojcik GL et al 2019, Lettre G et al 2008, Weedon MN et al 2008, Okada et al 2010, Soranzo N et al 2009, Gudbjartsson DF et al 2008, Bernt SI et al 2013, Wood AR et al 2014, N'Diaye A et al 2011, Nagy R et al 2017, He M et al 2014, Lango Allen H et al 2010, Tachmazidou I et al 2017, Akiyama M et al 2019, Kichaev G et al 2018

## Sheet: README
Gene Name	Gene ID of gene found to be replicated in PhenomeXcan
Gene	Gene name of gene found to be replicated in PhenomeXcan
CHR	The chromosome on which the gene is located.
Phenotype	PAGE phenotype with which the gene was found associated with in S-PrediXcan.
Model	MESA model used in S-PrediXcan test that identified signficant gene-trait pair.
Effect Size	Effect size/beta calculated by S-PrediXcan
P	P value calculated by S-PrediXcan
P3	COLOC probability eQTL and GWAS signals are independent
P4	COLOC probability eQTL and GWAS signals are colocalized
Trait	PhenomeXcan most similar trait
PhenomeXan P	PhenomeXcan P value
RCP	PhenomeXcan regional colocalization probability
Best Sign	Best sign as determined in PhenomeXcan
Consensus Sign	Consensus sign as determined in PhenomeXcan
GWAS Catalog	GWAS Catalog publications with results that replicate this gene-trait pair
Pubmed	Pubmed publications with results that replicate this gene-trait pair
